# Supplementary material for: Robust Reference Powered Association Test of Genome-Wide Association Studies
Source: Front Genet. 2019 Apr 9;10:319. doi: 10.3389/fgene.2019.00319 (PMC6465778; doi:10.3389/fgene.2019.00319)
Supplement: TABLE S1 — 128000 different combinations of six parameters in simulation study. [file Table_1.XLS]

## Sheet: wang_out
Supplementary Table 1. 128000 different combinations of six parameters in simulation study
Groups	N	Fre	alpha	ca-(re+co)	ca-co	co-re	T
case	100	0.001	0.05	0.0176	0.0002	0.0053	0.0168
control	50	0.001	0.01	0.0023	0	0.0047	0.0095
ref	10000	0.001	0.001	0.0004	0	0.0002	0.0007
Groups	N	Fre	alpha	ca-(re+co)	ca-co	co-re	T
case	100	0.001	0.05	0	0.0002	0	0
control	50	0.001	0.01	0	0	0	0
ref	10000	0.01	0.001	0	0	0	0
Groups	N	Fre	alpha	ca-(re+co)	ca-co	co-re	T
case	100	0.001	0.05	1	0.0002	0.9053	0.9782
control	50	0.001	0.01	0.9989	0	0.0145	0.8318
ref	10000	0.05	0.001	0.9299	0	0	0.0781
Groups	N	Fre	alpha	ca-(re+co)	ca-co	co-re	T
case	100	0.001	0.05	1	0.0002	1	1
control	50	0.001	0.01	1	0	1	1
ref	10000	0.15	0.001	1	0	1	0.9999
Groups	N	Fre	alpha	ca-(re+co)	ca-co	co-re	T
case	100	0.001	0.05	1	0.0002	1	1
control	50	0.001	0.01	1	0	1	1
ref	10000	0.3	0.001	1	0	1	1
Groups	N	Fre	alpha	ca-(re+co)	ca-co	co-re	T
case	100	0.001	0.05	0.0184	0.0001	0.0046	0.0164
control	50	0.001	0.01	0.0012	0	0.0046	0.014
ref	100000	0.001	0.001	0.0004	0	0.0001	0.0011
Groups	N	Fre	alpha	ca-(re+co)	ca-co	co-re	T
case	100	0.001	0.05	0	0.0001	0	0
control	50	0.001	0.01	0	0	0	0
ref	100000	0.01	0.001	0	0	0	0
Groups	N	Fre	alpha	ca-(re+co)	ca-co	co-re	T
case	100	0.001	0.05	0.9999	0.0001	0.9047	0.9833
control	50	0.001	0.01	0.9988	0	0	0.8341
ref	100000	0.05	0.001	0.9811	0	0	0.0773
Groups	N	Fre	alpha	ca-(re+co)	ca-co	co-re	T
case	100	0.001	0.05	1	0.0001	1	1
control	50	0.001	0.01	1	0	1	1
ref	100000	0.15	0.001	1	0	1	0.9999
Groups	N	Fre	alpha	ca-(re+co)	ca-co	co-re	T
case	100	0.001	0.05	1	0.0001	1	1
control	50	0.001	0.01	1	0	1	1
ref	100000	0.3	0.001	1	0	1	1
Groups	N	Fre	alpha	ca-(re+co)	ca-co	co-re	T
case	100	0.001	0.05	0.0169	0.0653	0.2635	0.0066
control	50	0.01	0.01	0.002	0.0028	0.2556	0.0036
ref	10000	0.001	0.001	0.0003	0	0.0768	0.0004
Groups	N	Fre	alpha	ca-(re+co)	ca-co	co-re	T
case	100	0.001	0.05	0	0.0656	0.0179	0
control	50	0.01	0.01	0	0.0028	0.0035	0
ref	10000	0.01	0.001	0	0	0.0005	0
Groups	N	Fre	alpha	ca-(re+co)	ca-co	co-re	T
case	100	0.001	0.05	1	0.0663	0.37	0.9912
control	50	0.01	0.01	0.9987	0.0029	0.0059	0.9258
ref	10000	0.05	0.001	0.932	0	0	0.5298
Groups	N	Fre	alpha	ca-(re+co)	ca-co	co-re	T
case	100	0.001	0.05	1	0.0663	1	1
control	50	0.01	0.01	1	0.0029	0.9997	1
ref	10000	0.15	0.001	1	0	0.9957	1
Groups	N	Fre	alpha	ca-(re+co)	ca-co	co-re	T
case	100	0.001	0.05	1	0.067	1	1
control	50	0.01	0.01	1	0.0029	1	1
ref	10000	0.3	0.001	1	0	1	1
Groups	N	Fre	alpha	ca-(re+co)	ca-co	co-re	T
case	100	0.001	0.05	0.0171	0.0655	0.2621	0.0067
control	50	0.01	0.01	0.001	0.0027	0.2621	0.0058
ref	100000	0.001	0.001	0.0003	0.0001	0.0764	0.0005
Groups	N	Fre	alpha	ca-(re+co)	ca-co	co-re	T
case	100	0.001	0.05	0	0.0672	0.0177	0
control	50	0.01	0.01	0	0.0027	0.0032	0
ref	100000	0.01	0.001	0	0	0.0005	0
Groups	N	Fre	alpha	ca-(re+co)	ca-co	co-re	T
case	100	0.001	0.05	0.9999	0.0663	0.3686	0.9937
control	50	0.01	0.01	0.999	0.0027	0	0.923
ref	100000	0.05	0.001	0.9824	0	0	0.5275
Groups	N	Fre	alpha	ca-(re+co)	ca-co	co-re	T
case	100	0.001	0.05	1	0.0674	1	1
control	50	0.01	0.01	1	0.0028	0.9996	1
ref	100000	0.15	0.001	1	0.0001	0.9908	1
Groups	N	Fre	alpha	ca-(re+co)	ca-co	co-re	T
case	100	0.001	0.05	1	0.069	1	1
control	50	0.01	0.01	1	0.0029	1	1
ref	100000	0.3	0.001	1	0.0001	1	1
Groups	N	Fre	alpha	ca-(re+co)	ca-co	co-re	T
case	100	0.001	0.05	0.0174	0.8528	0.9622	0.0001
control	50	0.05	0.01	0.0013	0.5301	0.9592	0.0001
ref	10000	0.001	0.001	0.0001	0.2136	0.8811	0
Groups	N	Fre	alpha	ca-(re+co)	ca-co	co-re	T
case	100	0.001	0.05	0	0.853	0.7432	0
control	50	0.05	0.01	0	0.5308	0.5672	0
ref	10000	0.01	0.001	0	0.2142	0.379	0
Groups	N	Fre	alpha	ca-(re+co)	ca-co	co-re	T
case	100	0.001	0.05	1	0.8529	0.0345	0.9979
control	50	0.05	0.01	0.9989	0.53	0.0059	0.9885
ref	10000	0.05	0.001	0.9384	0.2137	0.0005	0.8978
Groups	N	Fre	alpha	ca-(re+co)	ca-co	co-re	T
case	100	0.001	0.05	1	0.8529	0.9112	1
control	50	0.05	0.01	1	0.53	0.6765	1
ref	10000	0.15	0.001	1	0.2137	0.423	1
Groups	N	Fre	alpha	ca-(re+co)	ca-co	co-re	T
case	100	0.001	0.05	1	0.8526	1	1
control	50	0.05	0.01	1	0.5291	1	1
ref	10000	0.3	0.001	1	0.2128	0.9999	1
Groups	N	Fre	alpha	ca-(re+co)	ca-co	co-re	T
case	100	0.001	0.05	0.0174	0.855	0.9631	0.0002
control	50	0.05	0.01	0.0009	0.5322	0.9631	0.0002
ref	100000	0.001	0.001	0.0002	0.2153	0.8828	0
Groups	N	Fre	alpha	ca-(re+co)	ca-co	co-re	T
case	100	0.001	0.05	0	0.8547	0.7447	0
control	50	0.05	0.01	0	0.5314	0.5673	0
ref	100000	0.01	0.001	0	0.2154	0.3878	0
Groups	N	Fre	alpha	ca-(re+co)	ca-co	co-re	T
case	100	0.001	0.05	0.9999	0.8538	0.0336	0.9983
control	50	0.05	0.01	0.9989	0.5295	0.0045	0.9889
ref	100000	0.05	0.001	0.9818	0.2132	0.0004	0.9106
Groups	N	Fre	alpha	ca-(re+co)	ca-co	co-re	T
case	100	0.001	0.05	1	0.8533	0.9302	1
control	50	0.05	0.01	1	0.5283	0.6838	1
ref	100000	0.15	0.001	1	0.2123	0.373	1
Groups	N	Fre	alpha	ca-(re+co)	ca-co	co-re	T
case	100	0.001	0.05	1	0.853	1	1
control	50	0.05	0.01	1	0.5274	1	1
ref	100000	0.3	0.001	1	0.2115	1	1
Groups	N	Fre	alpha	ca-(re+co)	ca-co	co-re	T
case	100	0.001	0.05	0.0092	0.9999	1	0
control	50	0.15	0.01	0.0011	0.9993	1	0
ref	10000	0.001	0.001	0.0001	0.9935	1	0
Groups	N	Fre	alpha	ca-(re+co)	ca-co	co-re	T
case	100	0.001	0.05	0	0.9999	0.9999	0
control	50	0.15	0.01	0	0.9993	0.9996	0
ref	10000	0.01	0.001	0	0.9934	0.9984	0
Groups	N	Fre	alpha	ca-(re+co)	ca-co	co-re	T
case	100	0.001	0.05	1	0.9999	0.9437	0.3311
control	50	0.15	0.01	0.9989	0.9993	0.8486	0.196
ref	10000	0.05	0.001	0.9535	0.9934	0.6598	0.0715
Groups	N	Fre	alpha	ca-(re+co)	ca-co	co-re	T
case	100	0.001	0.05	1	0.9999	0.0471	1
control	50	0.15	0.01	1	0.9994	0.0071	1
ref	10000	0.15	0.001	1	0.9934	0.0008	1
Groups	N	Fre	alpha	ca-(re+co)	ca-co	co-re	T
case	100	0.001	0.05	1	0.9999	0.9479	1
control	50	0.15	0.01	1	0.9994	0.8173	1
ref	10000	0.3	0.001	1	0.9934	0.5599	1
Groups	N	Fre	alpha	ca-(re+co)	ca-co	co-re	T
case	100	0.001	0.05	0.0178	1	1	0
control	50	0.15	0.01	0.0011	0.9994	1	0
ref	100000	0.001	0.001	0.0001	0.9932	1	0
Groups	N	Fre	alpha	ca-(re+co)	ca-co	co-re	T
case	100	0.001	0.05	0	1	1	0
control	50	0.15	0.01	0	0.9994	0.9997	0
ref	100000	0.01	0.001	0	0.9932	0.9985	0
Groups	N	Fre	alpha	ca-(re+co)	ca-co	co-re	T
case	100	0.001	0.05	0.9999	1	0.9452	0.3124
control	50	0.15	0.01	0.9989	0.9993	0.8382	0.2019
ref	100000	0.05	0.001	0.9822	0.9932	0.6524	0.0774
Groups	N	Fre	alpha	ca-(re+co)	ca-co	co-re	T
case	100	0.001	0.05	1	1	0.0502	1
control	50	0.15	0.01	1	0.9992	0.0079	1
ref	100000	0.15	0.001	1	0.9932	0.0008	1
Groups	N	Fre	alpha	ca-(re+co)	ca-co	co-re	T
case	100	0.001	0.05	1	1	0.9522	1
control	50	0.15	0.01	1	0.9993	0.8372	1
ref	100000	0.3	0.001	1	0.9931	0.5707	1
Groups	N	Fre	alpha	ca-(re+co)	ca-co	co-re	T
case	100	0.001	0.05	0.0012	1	1	0
control	50	0.3	0.01	0.0001	1	1	0
ref	10000	0.001	0.001	0	1	1	0
Groups	N	Fre	alpha	ca-(re+co)	ca-co	co-re	T
case	100	0.001	0.05	0	1	1	0
control	50	0.3	0.01	0	1	1	0
ref	10000	0.01	0.001	0	1	1	0
Groups	N	Fre	alpha	ca-(re+co)	ca-co	co-re	T
case	100	0.001	0.05	1	1	1	0.0001
control	50	0.3	0.01	0.9988	1	1	0
ref	10000	0.05	0.001	0.9695	1	0.9999	0
Groups	N	Fre	alpha	ca-(re+co)	ca-co	co-re	T
case	100	0.001	0.05	1	1	0.9552	0.9993
control	50	0.3	0.01	1	1	0.8575	0.9986
ref	10000	0.15	0.001	1	1	0.655	0.9965
Groups	N	Fre	alpha	ca-(re+co)	ca-co	co-re	T
case	100	0.001	0.05	1	1	0.0473	1
control	50	0.3	0.01	1	1	0.0077	1
ref	10000	0.3	0.001	1	1	0.0008	1
Groups	N	Fre	alpha	ca-(re+co)	ca-co	co-re	T
case	100	0.001	0.05	0.0176	1	1	0
control	50	0.3	0.01	0.0011	1	1	0
ref	100000	0.001	0.001	0.0001	1	1	0
Groups	N	Fre	alpha	ca-(re+co)	ca-co	co-re	T
case	100	0.001	0.05	0	1	1	0
control	50	0.3	0.01	0	1	1	0
ref	100000	0.01	0.001	0	1	1	0
Groups	N	Fre	alpha	ca-(re+co)	ca-co	co-re	T
case	100	0.001	0.05	0.9999	1	1	0
control	50	0.3	0.01	0.9988	1	1	0
ref	100000	0.05	0.001	0.9816	1	1	0
Groups	N	Fre	alpha	ca-(re+co)	ca-co	co-re	T
case	100	0.001	0.05	1	1	0.9527	0.9994
control	50	0.3	0.01	1	1	0.8617	0.9988
ref	100000	0.15	0.001	1	1	0.6503	0.9962
Groups	N	Fre	alpha	ca-(re+co)	ca-co	co-re	T
case	100	0.001	0.05	1	1	0.0504	1
control	50	0.3	0.01	1	1	0.0086	1
ref	100000	0.3	0.001	1	1	0.0009	1
Groups	N	Fre	alpha	ca-(re+co)	ca-co	co-re	T
case	100	0.001	0.05	0.0165	0.0002	0.0063	0.0157
control	50	0.0011	0.01	0.0019	0	0.0056	0.0088
ref	10000	0.001	0.001	0.0004	0	0.0002	0.0007
Groups	N	Fre	alpha	ca-(re+co)	ca-co	co-re	T
case	100	0.001	0.05	0	0.0002	0	0
control	50	0.0011	0.01	0	0	0	0
ref	10000	0.01	0.001	0	0	0	0
Groups	N	Fre	alpha	ca-(re+co)	ca-co	co-re	T
case	100	0.001	0.05	1	0.0002	0.8984	0.9795
control	50	0.0011	0.01	0.999	0	0.0148	0.8348
ref	10000	0.05	0.001	0.9305	0	0	0.0831
Groups	N	Fre	alpha	ca-(re+co)	ca-co	co-re	T
case	100	0.001	0.05	1	0.0002	1	1
control	50	0.0011	0.01	1	0	1	1
ref	10000	0.15	0.001	1	0	1	0.9999
Groups	N	Fre	alpha	ca-(re+co)	ca-co	co-re	T
case	100	0.001	0.05	1	0.0002	1	1
control	50	0.0011	0.01	1	0	1	1
ref	10000	0.3	0.001	1	0	1	1
Groups	N	Fre	alpha	ca-(re+co)	ca-co	co-re	T
case	100	0.001	0.05	0.0172	0.0001	0.0053	0.0156
control	50	0.0011	0.01	0.0013	0	0.0053	0.0133
ref	100000	0.001	0.001	0.0004	0	0.0001	0.0012
Groups	N	Fre	alpha	ca-(re+co)	ca-co	co-re	T
case	100	0.001	0.05	0	0.0002	0	0
control	50	0.0011	0.01	0	0	0	0
ref	100000	0.01	0.001	0	0	0	0
Groups	N	Fre	alpha	ca-(re+co)	ca-co	co-re	T
case	100	0.001	0.05	0.9999	0.0002	0.8946	0.9839
control	50	0.0011	0.01	0.9987	0	0	0.8348
ref	100000	0.05	0.001	0.9815	0	0	0.0862
Groups	N	Fre	alpha	ca-(re+co)	ca-co	co-re	T
case	100	0.001	0.05	1	0.0002	1	1
control	50	0.0011	0.01	1	0	1	1
ref	100000	0.15	0.001	1	0	1	0.9999
Groups	N	Fre	alpha	ca-(re+co)	ca-co	co-re	T
case	100	0.001	0.05	1	0.0002	1	1
control	50	0.0011	0.01	1	0	1	1
ref	100000	0.3	0.001	1	0	1	1
Groups	N	Fre	alpha	ca-(re+co)	ca-co	co-re	T
case	100	0.001	0.05	0.0171	0.0838	0.3005	0.0063
control	50	0.011	0.01	0.0017	0.004	0.2918	0.0035
ref	10000	0.001	0.001	0.0003	0.0001	0.0975	0.0002
Groups	N	Fre	alpha	ca-(re+co)	ca-co	co-re	T
case	100	0.001	0.05	0	0.0838	0.0246	0
control	50	0.011	0.01	0	0.004	0.0049	0
ref	10000	0.01	0.001	0	0.0001	0.0008	0
Groups	N	Fre	alpha	ca-(re+co)	ca-co	co-re	T
case	100	0.001	0.05	1	0.084	0.3352	0.9919
control	50	0.011	0.01	0.999	0.004	0.005	0.9335
ref	10000	0.05	0.001	0.9321	0.0001	0	0.5601
Groups	N	Fre	alpha	ca-(re+co)	ca-co	co-re	T
case	100	0.001	0.05	1	0.084	1	1
control	50	0.011	0.01	1	0.004	0.9995	1
ref	10000	0.15	0.001	1	0.0001	0.994	1
Groups	N	Fre	alpha	ca-(re+co)	ca-co	co-re	T
case	100	0.001	0.05	1	0.0837	1	1
control	50	0.011	0.01	1	0.004	1	1
ref	10000	0.3	0.001	1	0.0001	1	1
Groups	N	Fre	alpha	ca-(re+co)	ca-co	co-re	T
case	100	0.001	0.05	0.0173	0.0842	0.2997	0.006
control	50	0.011	0.01	0.0012	0.0045	0.2997	0.0051
ref	100000	0.001	0.001	0.0002	0.0002	0.0982	0.0003
Groups	N	Fre	alpha	ca-(re+co)	ca-co	co-re	T
case	100	0.001	0.05	0	0.0847	0.025	0
control	50	0.011	0.01	0	0.0044	0.0052	0
ref	100000	0.01	0.001	0	0.0002	0.0009	0
Groups	N	Fre	alpha	ca-(re+co)	ca-co	co-re	T
case	100	0.001	0.05	0.9999	0.0857	0.3318	0.9935
control	50	0.011	0.01	0.9987	0.0044	0	0.9294
ref	100000	0.05	0.001	0.9814	0.0002	0	0.5619
Groups	N	Fre	alpha	ca-(re+co)	ca-co	co-re	T
case	100	0.001	0.05	1	0.0853	1	1
control	50	0.011	0.01	1	0.0044	0.9995	1
ref	100000	0.15	0.001	1	0.0002	0.9877	1
Groups	N	Fre	alpha	ca-(re+co)	ca-co	co-re	T
case	100	0.001	0.05	1	0.085	1	1
control	50	0.011	0.01	1	0.0045	1	1
ref	100000	0.3	0.001	1	0.0001	1	1
Groups	N	Fre	alpha	ca-(re+co)	ca-co	co-re	T
case	100	0.001	0.05	0.0173	0.8939	0.9752	0.0001
control	50	0.055	0.01	0.0012	0.6131	0.9727	0
ref	10000	0.001	0.001	0.0001	0.286	0.9172	0
Groups	N	Fre	alpha	ca-(re+co)	ca-co	co-re	T
case	100	0.001	0.05	0	0.8937	0.8055	0
control	50	0.055	0.01	0	0.6121	0.6486	0
ref	10000	0.01	0.001	0	0.2858	0.4641	0
Groups	N	Fre	alpha	ca-(re+co)	ca-co	co-re	T
case	100	0.001	0.05	1	0.8937	0.0517	0.9964
control	50	0.055	0.01	0.9988	0.6121	0.0114	0.9828
ref	10000	0.05	0.001	0.9383	0.2858	0.0013	0.8837
Groups	N	Fre	alpha	ca-(re+co)	ca-co	co-re	T
case	100	0.001	0.05	1	0.8935	0.8674	1
control	50	0.055	0.01	1	0.6121	0.5941	1
ref	10000	0.15	0.001	1	0.286	0.3427	1
Groups	N	Fre	alpha	ca-(re+co)	ca-co	co-re	T
case	100	0.001	0.05	1	0.8935	1	1
control	50	0.055	0.01	1	0.6121	1	1
ref	10000	0.3	0.001	1	0.286	0.9998	1
Groups	N	Fre	alpha	ca-(re+co)	ca-co	co-re	T
case	100	0.001	0.05	0.0172	0.8962	0.9767	0.0001
control	50	0.055	0.01	0.0011	0.6156	0.9767	0.0001
ref	100000	0.001	0.001	0.0002	0.2874	0.9185	0
Groups	N	Fre	alpha	ca-(re+co)	ca-co	co-re	T
case	100	0.001	0.05	0	0.8954	0.8072	0
control	50	0.055	0.01	0	0.6136	0.6496	0
ref	100000	0.01	0.001	0	0.2873	0.4737	0
Groups	N	Fre	alpha	ca-(re+co)	ca-co	co-re	T
case	100	0.001	0.05	1	0.8946	0.053	0.9966
control	50	0.055	0.01	0.9987	0.6136	0.0093	0.983
ref	100000	0.05	0.001	0.9825	0.2869	0.0011	0.8954
Groups	N	Fre	alpha	ca-(re+co)	ca-co	co-re	T
case	100	0.001	0.05	1	0.8957	0.8907	1
control	50	0.055	0.01	1	0.6155	0.5969	1
ref	100000	0.15	0.001	1	0.2861	0.2936	1
Groups	N	Fre	alpha	ca-(re+co)	ca-co	co-re	T
case	100	0.001	0.05	1	0.8949	1	1
control	50	0.055	0.01	1	0.6162	1	1
ref	100000	0.3	0.001	1	0.2862	0.9999	1
Groups	N	Fre	alpha	ca-(re+co)	ca-co	co-re	T
case	100	0.001	0.05	0.0069	1	1	0
control	50	0.165	0.01	0.0008	0.9998	1	0
ref	10000	0.001	0.001	0.0001	0.9976	1	0
Groups	N	Fre	alpha	ca-(re+co)	ca-co	co-re	T
case	100	0.001	0.05	0	1	1	0
control	50	0.165	0.01	0	0.9998	0.9999	0
ref	10000	0.01	0.001	0	0.9976	0.9995	0
Groups	N	Fre	alpha	ca-(re+co)	ca-co	co-re	T
case	100	0.001	0.05	1	1	0.9752	0.2055
control	50	0.165	0.01	0.999	0.9998	0.9215	0.1093
ref	10000	0.05	0.001	0.9578	0.9975	0.7922	0.0343
Groups	N	Fre	alpha	ca-(re+co)	ca-co	co-re	T
case	100	0.001	0.05	1	1	0.075	1
control	50	0.165	0.01	1	0.9998	0.0156	1
ref	10000	0.15	0.001	1	0.9975	0.0016	1
Groups	N	Fre	alpha	ca-(re+co)	ca-co	co-re	T
case	100	0.001	0.05	1	1	0.8829	1
control	50	0.165	0.01	1	0.9998	0.6857	1
ref	10000	0.3	0.001	1	0.9976	0.3958	1
Groups	N	Fre	alpha	ca-(re+co)	ca-co	co-re	T
case	100	0.001	0.05	0.0173	1	1	0
control	50	0.165	0.01	0.0013	0.9998	1	0
ref	100000	0.001	0.001	0.0001	0.9977	1	0
Groups	N	Fre	alpha	ca-(re+co)	ca-co	co-re	T
case	100	0.001	0.05	0	1	1	0
control	50	0.165	0.01	0	0.9998	0.9999	0
ref	100000	0.01	0.001	0	0.9977	0.9997	0
Groups	N	Fre	alpha	ca-(re+co)	ca-co	co-re	T
case	100	0.001	0.05	1	1	0.9764	0.1889
control	50	0.165	0.01	0.9989	0.9998	0.9179	0.1101
ref	100000	0.05	0.001	0.9822	0.9977	0.7871	0.0352
Groups	N	Fre	alpha	ca-(re+co)	ca-co	co-re	T
case	100	0.001	0.05	1	1	0.0711	1
control	50	0.165	0.01	1	0.9998	0.0157	1
ref	100000	0.15	0.001	1	0.9978	0.0017	1
Groups	N	Fre	alpha	ca-(re+co)	ca-co	co-re	T
case	100	0.001	0.05	1	1	0.8917	1
control	50	0.165	0.01	1	0.9998	0.7123	1
ref	100000	0.3	0.001	1	0.9976	0.4063	1
Groups	N	Fre	alpha	ca-(re+co)	ca-co	co-re	T
case	100	0.001	0.05	0.001	1	1	0
control	50	0.33	0.01	0.0001	1	1	0
ref	10000	0.001	0.001	0	1	1	0
Groups	N	Fre	alpha	ca-(re+co)	ca-co	co-re	T
case	100	0.001	0.05	0	1	1	0
control	50	0.33	0.01	0	1	1	0
ref	10000	0.01	0.001	0	1	1	0
Groups	N	Fre	alpha	ca-(re+co)	ca-co	co-re	T
case	100	0.001	0.05	1	1	1	0
control	50	0.33	0.01	0.9989	1	1	0
ref	10000	0.05	0.001	0.9725	1	1	0
Groups	N	Fre	alpha	ca-(re+co)	ca-co	co-re	T
case	100	0.001	0.05	1	1	0.9896	0.9948
control	50	0.33	0.01	1	1	0.9555	0.9908
ref	10000	0.15	0.001	1	1	0.8502	0.9798
Groups	N	Fre	alpha	ca-(re+co)	ca-co	co-re	T
case	100	0.001	0.05	1	1	0.1033	1
control	50	0.33	0.01	1	1	0.0257	1
ref	10000	0.3	0.001	1	1	0.0045	1
Groups	N	Fre	alpha	ca-(re+co)	ca-co	co-re	T
case	100	0.001	0.05	0.0174	1	1	0
control	50	0.33	0.01	0.0009	1	1	0
ref	100000	0.001	0.001	0.0001	1	1	0
Groups	N	Fre	alpha	ca-(re+co)	ca-co	co-re	T
case	100	0.001	0.05	0	1	1	0
control	50	0.33	0.01	0	1	1	0
ref	100000	0.01	0.001	0	1	1	0
Groups	N	Fre	alpha	ca-(re+co)	ca-co	co-re	T
case	100	0.001	0.05	0.9999	1	1	0
control	50	0.33	0.01	0.9988	1	1	0
ref	100000	0.05	0.001	0.9826	1	1	0
Groups	N	Fre	alpha	ca-(re+co)	ca-co	co-re	T
case	100	0.001	0.05	1	1	0.9896	0.9953
control	50	0.33	0.01	1	1	0.9561	0.9915
ref	100000	0.15	0.001	1	1	0.8457	0.9807
Groups	N	Fre	alpha	ca-(re+co)	ca-co	co-re	T
case	100	0.001	0.05	1	1	0.0998	1
control	50	0.33	0.01	1	1	0.0237	1
ref	100000	0.3	0.001	1	1	0.0044	1
Groups	N	Fre	alpha	ca-(re+co)	ca-co	co-re	T
case	100	0.001	0.05	0.0175	0.0005	0.0176	0.0165
control	250	0.001	0.01	0.0018	0	0.0037	0.0067
ref	10000	0.001	0.001	0.0003	0	0.0003	0.0004
Groups	N	Fre	alpha	ca-(re+co)	ca-co	co-re	T
case	100	0.001	0.05	0	0.0005	0.6335	0
control	250	0.001	0.01	0	0	0.0659	0
ref	10000	0.01	0.001	0	0	0	0
Groups	N	Fre	alpha	ca-(re+co)	ca-co	co-re	T
case	100	0.001	0.05	1	0.0004	1	0
control	250	0.001	0.01	0.9991	0	1	0
ref	10000	0.05	0.001	0.8911	0	1	0
Groups	N	Fre	alpha	ca-(re+co)	ca-co	co-re	T
case	100	0.001	0.05	1	0.0004	1	0
control	250	0.001	0.01	1	0	1	0
ref	10000	0.15	0.001	1	0	1	0
Groups	N	Fre	alpha	ca-(re+co)	ca-co	co-re	T
case	100	0.001	0.05	1	0.0005	1	0
control	250	0.001	0.01	1	0	1	0
ref	10000	0.3	0.001	1	0	1	0
Groups	N	Fre	alpha	ca-(re+co)	ca-co	co-re	T
case	100	0.001	0.05	0.0165	0.0006	0.0144	0.0153
control	250	0.001	0.01	0.0011	0	0.002	0.0093
ref	100000	0.001	0.001	0.0003	0	0.0002	0.0006
Groups	N	Fre	alpha	ca-(re+co)	ca-co	co-re	T
case	100	0.001	0.05	0	0.0007	0.6055	0
control	250	0.001	0.01	0	0.0001	0.0019	0
ref	100000	0.01	0.001	0	0	0	0
Groups	N	Fre	alpha	ca-(re+co)	ca-co	co-re	T
case	100	0.001	0.05	0.9999	0.0007	1	0
control	250	0.001	0.01	0.9988	0.0001	1	0
ref	100000	0.05	0.001	0.982	0	1	0
Groups	N	Fre	alpha	ca-(re+co)	ca-co	co-re	T
case	100	0.001	0.05	1	0.0007	1	0
control	250	0.001	0.01	1	0.0001	1	0
ref	100000	0.15	0.001	1	0	1	0
Groups	N	Fre	alpha	ca-(re+co)	ca-co	co-re	T
case	100	0.001	0.05	1	0.0008	1	0
control	250	0.001	0.01	1	0	1	0
ref	100000	0.3	0.001	1	0	1	0
Groups	N	Fre	alpha	ca-(re+co)	ca-co	co-re	T
case	100	0.001	0.05	0.0171	0.0114	0.8779	0.0008
control	250	0.01	0.01	0.0012	0.0002	0.7554	0.0001
ref	10000	0.001	0.001	0.0001	0	0.5714	0
Groups	N	Fre	alpha	ca-(re+co)	ca-co	co-re	T
case	100	0.001	0.05	0	0.0113	0.0388	0
control	250	0.01	0.01	0	0.0002	0.0065	0
ref	10000	0.01	0.001	0	0	0.0007	0
Groups	N	Fre	alpha	ca-(re+co)	ca-co	co-re	T
case	100	0.001	0.05	1	0.0113	0.9999	0.0238
control	250	0.01	0.01	0.9989	0.0002	0.9979	0.0043
ref	10000	0.05	0.001	0.8988	0	0.9743	0.0002
Groups	N	Fre	alpha	ca-(re+co)	ca-co	co-re	T
case	100	0.001	0.05	1	0.0112	1	0
control	250	0.01	0.01	1	0.0002	1	0
ref	10000	0.15	0.001	1	0	1	0
Groups	N	Fre	alpha	ca-(re+co)	ca-co	co-re	T
case	100	0.001	0.05	1	0.011	1	0
control	250	0.01	0.01	1	0.0002	1	0
ref	10000	0.3	0.001	1	0	1	0
Groups	N	Fre	alpha	ca-(re+co)	ca-co	co-re	T
case	100	0.001	0.05	0.0177	0.0108	0.8774	0.001
control	250	0.01	0.01	0.0011	0.0002	0.7408	0.0003
ref	100000	0.001	0.001	0.0002	0	0.565	0
Groups	N	Fre	alpha	ca-(re+co)	ca-co	co-re	T
case	100	0.001	0.05	0	0.0111	0.0386	0
control	250	0.01	0.01	0	0.0002	0.0055	0
ref	100000	0.01	0.001	0	0	0.0006	0
Groups	N	Fre	alpha	ca-(re+co)	ca-co	co-re	T
case	100	0.001	0.05	0.9999	0.0113	1	0.0263
control	250	0.01	0.01	0.9991	0.0002	0.9982	0.0045
ref	100000	0.05	0.001	0.9817	0	0.9819	0.0002
Groups	N	Fre	alpha	ca-(re+co)	ca-co	co-re	T
case	100	0.001	0.05	1	0.0108	1	0
control	250	0.01	0.01	1	0.0002	1	0
ref	100000	0.15	0.001	1	0	1	0
Groups	N	Fre	alpha	ca-(re+co)	ca-co	co-re	T
case	100	0.001	0.05	1	0.0104	1	0
control	250	0.01	0.01	1	0.0001	1	0
ref	100000	0.3	0.001	1	0	1	0
Groups	N	Fre	alpha	ca-(re+co)	ca-co	co-re	T
case	100	0.001	0.05	0.0022	0.9907	1	0
control	250	0.05	0.01	0.0005	0.9516	1	0
ref	10000	0.001	0.001	0	0.6013	1	0
Groups	N	Fre	alpha	ca-(re+co)	ca-co	co-re	T
case	100	0.001	0.05	0	0.9908	0.9997	0
control	250	0.05	0.01	0	0.9516	0.9985	0
ref	10000	0.01	0.001	0	0.6009	0.9927	0
Groups	N	Fre	alpha	ca-(re+co)	ca-co	co-re	T
case	100	0.001	0.05	1	0.9908	0.0443	0.9976
control	250	0.05	0.01	0.9988	0.9517	0.0086	0.9869
ref	10000	0.05	0.001	0.9394	0.6012	0.0007	0.8877
Groups	N	Fre	alpha	ca-(re+co)	ca-co	co-re	T
case	100	0.001	0.05	1	0.9908	1	0.6046
control	250	0.05	0.01	1	0.9517	1	0.4993
ref	10000	0.15	0.001	1	0.6012	1	0.349
Groups	N	Fre	alpha	ca-(re+co)	ca-co	co-re	T
case	100	0.001	0.05	1	0.9907	1	0.0001
control	250	0.05	0.01	1	0.9515	1	0
ref	10000	0.3	0.001	1	0.6012	1	0
Groups	N	Fre	alpha	ca-(re+co)	ca-co	co-re	T
case	100	0.001	0.05	0.0175	0.991	1	0
control	250	0.05	0.01	0.0008	0.9519	1	0
ref	100000	0.001	0.001	0	0.6037	1	0
Groups	N	Fre	alpha	ca-(re+co)	ca-co	co-re	T
case	100	0.001	0.05	0	0.991	0.9999	0
control	250	0.05	0.01	0	0.9523	0.999	0
ref	100000	0.01	0.001	0	0.6026	0.9947	0
Groups	N	Fre	alpha	ca-(re+co)	ca-co	co-re	T
case	100	0.001	0.05	0.9999	0.9907	0.0445	0.9975
control	250	0.05	0.01	0.999	0.9527	0.0081	0.9872
ref	100000	0.05	0.001	0.9825	0.6012	0.0009	0.895
Groups	N	Fre	alpha	ca-(re+co)	ca-co	co-re	T
case	100	0.001	0.05	1	0.9901	1	0.6244
control	250	0.05	0.01	1	0.952	1	0.5001
ref	100000	0.15	0.001	1	0.6022	1	0.375
Groups	N	Fre	alpha	ca-(re+co)	ca-co	co-re	T
case	100	0.001	0.05	1	0.9902	1	0.0001
control	250	0.05	0.01	1	0.9522	1	0.0001
ref	100000	0.3	0.001	1	0.6024	1	0
Groups	N	Fre	alpha	ca-(re+co)	ca-co	co-re	T
case	100	0.001	0.05	0.0002	1	1	0
control	250	0.15	0.01	0	1	1	0
ref	10000	0.001	0.001	0	1	1	0
Groups	N	Fre	alpha	ca-(re+co)	ca-co	co-re	T
case	100	0.001	0.05	0	1	1	0
control	250	0.15	0.01	0	1	1	0
ref	10000	0.01	0.001	0	1	1	0
Groups	N	Fre	alpha	ca-(re+co)	ca-co	co-re	T
case	100	0.001	0.05	1	1	1	0
control	250	0.15	0.01	0.999	1	1	0
ref	10000	0.05	0.001	0.9801	1	1	0
Groups	N	Fre	alpha	ca-(re+co)	ca-co	co-re	T
case	100	0.001	0.05	1	1	0.0474	1
control	250	0.15	0.01	1	1	0.0093	1
ref	10000	0.15	0.001	1	1	0.001	1
Groups	N	Fre	alpha	ca-(re+co)	ca-co	co-re	T
case	100	0.001	0.05	1	1	1	0.9999
control	250	0.15	0.01	1	1	1	0.9999
ref	10000	0.3	0.001	1	1	1	0.9997
Groups	N	Fre	alpha	ca-(re+co)	ca-co	co-re	T
case	100	0.001	0.05	0.0183	1	1	0
control	250	0.15	0.01	0.0012	1	1	0
ref	100000	0.001	0.001	0.0001	1	1	0
Groups	N	Fre	alpha	ca-(re+co)	ca-co	co-re	T
case	100	0.001	0.05	0	1	1	0
control	250	0.15	0.01	0	1	1	0
ref	100000	0.01	0.001	0	1	1	0
Groups	N	Fre	alpha	ca-(re+co)	ca-co	co-re	T
case	100	0.001	0.05	0.9999	1	1	0
control	250	0.15	0.01	0.999	1	1	0
ref	100000	0.05	0.001	0.9822	1	1	0
Groups	N	Fre	alpha	ca-(re+co)	ca-co	co-re	T
case	100	0.001	0.05	1	1	0.0448	1
control	250	0.15	0.01	1	1	0.0088	1
ref	100000	0.15	0.001	1	1	0.001	1
Groups	N	Fre	alpha	ca-(re+co)	ca-co	co-re	T
case	100	0.001	0.05	1	1	1	1
control	250	0.15	0.01	1	1	1	0.9999
ref	100000	0.3	0.001	1	1	1	0.9998
Groups	N	Fre	alpha	ca-(re+co)	ca-co	co-re	T
case	100	0.001	0.05	0	1	1	0
control	250	0.3	0.01	0	1	1	0
ref	10000	0.001	0.001	0	1	1	0
Groups	N	Fre	alpha	ca-(re+co)	ca-co	co-re	T
case	100	0.001	0.05	0.012	1	1	0
control	250	0.3	0.01	0	1	1	0
ref	10000	0.01	0.001	0	1	1	0
Groups	N	Fre	alpha	ca-(re+co)	ca-co	co-re	T
case	100	0.001	0.05	1	1	1	0
control	250	0.3	0.01	0.9997	1	1	0
ref	10000	0.05	0.001	0.9835	1	1	0
Groups	N	Fre	alpha	ca-(re+co)	ca-co	co-re	T
case	100	0.001	0.05	1	1	1	0.1883
control	250	0.3	0.01	1	1	1	0.1398
ref	10000	0.15	0.001	1	1	1	0.0841
Groups	N	Fre	alpha	ca-(re+co)	ca-co	co-re	T
case	100	0.001	0.05	1	1	0.0489	1
control	250	0.3	0.01	1	1	0.0098	1
ref	10000	0.3	0.001	1	1	0.001	1
Groups	N	Fre	alpha	ca-(re+co)	ca-co	co-re	T
case	100	0.001	0.05	0.0112	1	1	0
control	250	0.3	0.01	0.001	1	1	0
ref	100000	0.001	0.001	0.0001	1	1	0
Groups	N	Fre	alpha	ca-(re+co)	ca-co	co-re	T
case	100	0.001	0.05	0	1	1	0
control	250	0.3	0.01	0	1	1	0
ref	100000	0.01	0.001	0	1	1	0
Groups	N	Fre	alpha	ca-(re+co)	ca-co	co-re	T
case	100	0.001	0.05	1	1	1	0
control	250	0.3	0.01	0.999	1	1	0
ref	100000	0.05	0.001	0.9823	1	1	0
Groups	N	Fre	alpha	ca-(re+co)	ca-co	co-re	T
case	100	0.001	0.05	1	1	1	0.1442
control	250	0.3	0.01	1	1	1	0.1071
ref	100000	0.15	0.001	1	1	1	0.0614
Groups	N	Fre	alpha	ca-(re+co)	ca-co	co-re	T
case	100	0.001	0.05	1	1	0.0451	1
control	250	0.3	0.01	1	1	0.0093	1
ref	100000	0.3	0.001	1	1	0.0009	1
Groups	N	Fre	alpha	ca-(re+co)	ca-co	co-re	T
case	100	0.001	0.05	0.0179	0.0007	0.0216	0.0163
control	250	0.0011	0.01	0.0019	0.0001	0.0049	0.006
ref	10000	0.001	0.001	0.0004	0	0.0004	0.0006
Groups	N	Fre	alpha	ca-(re+co)	ca-co	co-re	T
case	100	0.001	0.05	0	0.0007	0.606	0
control	250	0.0011	0.01	0	0.0001	0.0626	0
ref	10000	0.01	0.001	0	0	0	0
Groups	N	Fre	alpha	ca-(re+co)	ca-co	co-re	T
case	100	0.001	0.05	0.9999	0.0007	1	0
control	250	0.0011	0.01	0.9988	0.0001	1	0
ref	10000	0.05	0.001	0.89	0	1	0
Groups	N	Fre	alpha	ca-(re+co)	ca-co	co-re	T
case	100	0.001	0.05	1	0.0007	1	0
control	250	0.0011	0.01	1	0.0001	1	0
ref	10000	0.15	0.001	1	0	1	0
Groups	N	Fre	alpha	ca-(re+co)	ca-co	co-re	T
case	100	0.001	0.05	1	0.0007	1	0
control	250	0.0011	0.01	1	0.0001	1	0
ref	10000	0.3	0.001	1	0	1	0
Groups	N	Fre	alpha	ca-(re+co)	ca-co	co-re	T
case	100	0.001	0.05	0.0179	0.0008	0.0187	0.0161
control	250	0.0011	0.01	0.0011	0.0001	0.003	0.0091
ref	100000	0.001	0.001	0.0003	0	0.0003	0.0008
Groups	N	Fre	alpha	ca-(re+co)	ca-co	co-re	T
case	100	0.001	0.05	0	0.0008	0.5766	0
control	250	0.0011	0.01	0	0.0001	0.002	0
ref	100000	0.01	0.001	0	0	0	0
Groups	N	Fre	alpha	ca-(re+co)	ca-co	co-re	T
case	100	0.001	0.05	0.9999	0.0008	1	0
control	250	0.0011	0.01	0.9988	0	1	0
ref	100000	0.05	0.001	0.9814	0	1	0
Groups	N	Fre	alpha	ca-(re+co)	ca-co	co-re	T
case	100	0.001	0.05	1	0.0007	1	0
control	250	0.0011	0.01	1	0	1	0
ref	100000	0.15	0.001	1	0	1	0
Groups	N	Fre	alpha	ca-(re+co)	ca-co	co-re	T
case	100	0.001	0.05	1	0.0006	1	0
control	250	0.0011	0.01	1	0	1	0
ref	100000	0.3	0.001	1	0	1	0
Groups	N	Fre	alpha	ca-(re+co)	ca-co	co-re	T
case	100	0.001	0.05	0.0176	0.0199	0.9152	0.0006
control	250	0.011	0.01	0.0011	0.0005	0.8178	0.0001
ref	10000	0.001	0.001	0.0001	0	0.6518	0
Groups	N	Fre	alpha	ca-(re+co)	ca-co	co-re	T
case	100	0.001	0.05	0	0.0202	0.053	0
control	250	0.011	0.01	0	0.0004	0.0121	0
ref	10000	0.01	0.001	0	0	0.0015	0
Groups	N	Fre	alpha	ca-(re+co)	ca-co	co-re	T
case	100	0.001	0.05	1	0.0202	0.9998	0.0394
control	250	0.011	0.01	0.999	0.0004	0.9958	0.0087
ref	10000	0.05	0.001	0.9003	0	0.9576	0.0004
Groups	N	Fre	alpha	ca-(re+co)	ca-co	co-re	T
case	100	0.001	0.05	1	0.0202	1	0
control	250	0.011	0.01	1	0.0004	1	0
ref	10000	0.15	0.001	1	0	1	0
Groups	N	Fre	alpha	ca-(re+co)	ca-co	co-re	T
case	100	0.001	0.05	1	0.0204	1	0
control	250	0.011	0.01	1	0.0003	1	0
ref	10000	0.3	0.001	1	0	1	0
Groups	N	Fre	alpha	ca-(re+co)	ca-co	co-re	T
case	100	0.001	0.05	0.0176	0.02	0.9118	0.0006
control	250	0.011	0.01	0.001	0.0005	0.8	0.0001
ref	100000	0.001	0.001	0.0002	0	0.644	0
Groups	N	Fre	alpha	ca-(re+co)	ca-co	co-re	T
case	100	0.001	0.05	0	0.0203	0.0568	0
control	250	0.011	0.01	0	0.0005	0.0109	0
ref	100000	0.01	0.001	0	0	0.0016	0
Groups	N	Fre	alpha	ca-(re+co)	ca-co	co-re	T
case	100	0.001	0.05	1	0.0207	0.9997	0.0443
control	250	0.011	0.01	0.9988	0.0005	0.996	0.009
ref	100000	0.05	0.001	0.9816	0	0.9682	0.0004
Groups	N	Fre	alpha	ca-(re+co)	ca-co	co-re	T
case	100	0.001	0.05	1	0.0201	1	0
control	250	0.011	0.01	1	0.0004	1	0
ref	100000	0.15	0.001	1	0	1	0
Groups	N	Fre	alpha	ca-(re+co)	ca-co	co-re	T
case	100	0.001	0.05	1	0.0202	1	0
control	250	0.011	0.01	1	0.0004	1	0
ref	100000	0.3	0.001	1	0	1	0
Groups	N	Fre	alpha	ca-(re+co)	ca-co	co-re	T
case	100	0.001	0.05	0.0015	0.9966	1	0
control	250	0.055	0.01	0.0003	0.9777	1	0
ref	10000	0.001	0.001	0	0.753	1	0
Groups	N	Fre	alpha	ca-(re+co)	ca-co	co-re	T
case	100	0.001	0.05	0	0.9966	1	0
control	250	0.055	0.01	0	0.9777	0.9997	0
ref	10000	0.01	0.001	0	0.7521	0.9982	0
Groups	N	Fre	alpha	ca-(re+co)	ca-co	co-re	T
case	100	0.001	0.05	1	0.9965	0.0824	0.9938
control	250	0.055	0.01	0.9991	0.9777	0.0214	0.9749
ref	10000	0.05	0.001	0.9416	0.7513	0.0029	0.8545
Groups	N	Fre	alpha	ca-(re+co)	ca-co	co-re	T
case	100	0.001	0.05	1	0.9965	1	0.7685
control	250	0.055	0.01	1	0.9777	1	0.6817
ref	10000	0.15	0.001	1	0.7513	0.9999	0.5388
Groups	N	Fre	alpha	ca-(re+co)	ca-co	co-re	T
case	100	0.001	0.05	1	0.9965	1	0.0009
control	250	0.055	0.01	1	0.9777	1	0.0005
ref	10000	0.3	0.001	1	0.7505	1	0.0002
Groups	N	Fre	alpha	ca-(re+co)	ca-co	co-re	T
case	100	0.001	0.05	0.0179	0.9964	1	0
control	250	0.055	0.01	0.0011	0.9778	1	0
ref	100000	0.001	0.001	0.0001	0.7549	1	0
Groups	N	Fre	alpha	ca-(re+co)	ca-co	co-re	T
case	100	0.001	0.05	0	0.9965	1	0
control	250	0.055	0.01	0	0.9777	0.9997	0
ref	100000	0.01	0.001	0	0.7536	0.9987	0
Groups	N	Fre	alpha	ca-(re+co)	ca-co	co-re	T
case	100	0.001	0.05	1	0.9966	0.0821	0.9933
control	250	0.055	0.01	0.9988	0.9779	0.0228	0.9762
ref	100000	0.05	0.001	0.9825	0.7542	0.0033	0.8557
Groups	N	Fre	alpha	ca-(re+co)	ca-co	co-re	T
case	100	0.001	0.05	1	0.9966	1	0.7847
control	250	0.055	0.01	1	0.9779	1	0.6863
ref	100000	0.15	0.001	1	0.7553	1	0.5637
Groups	N	Fre	alpha	ca-(re+co)	ca-co	co-re	T
case	100	0.001	0.05	1	0.9966	1	0.001
control	250	0.055	0.01	1	0.9776	1	0.0005
ref	100000	0.3	0.001	1	0.7547	1	0.0002
Groups	N	Fre	alpha	ca-(re+co)	ca-co	co-re	T
case	100	0.001	0.05	0.0001	1	1	0
control	250	0.165	0.01	0	1	1	0
ref	10000	0.001	0.001	0	1	1	0
Groups	N	Fre	alpha	ca-(re+co)	ca-co	co-re	T
case	100	0.001	0.05	0	1	1	0
control	250	0.165	0.01	0	1	1	0
ref	10000	0.01	0.001	0	1	1	0
Groups	N	Fre	alpha	ca-(re+co)	ca-co	co-re	T
case	100	0.001	0.05	1	1	1	0
control	250	0.165	0.01	0.9989	1	1	0
ref	10000	0.05	0.001	0.9805	1	1	0
Groups	N	Fre	alpha	ca-(re+co)	ca-co	co-re	T
case	100	0.001	0.05	1	1	0.1545	1
control	250	0.165	0.01	1	1	0.0506	1
ref	10000	0.15	0.001	1	1	0.0096	1
Groups	N	Fre	alpha	ca-(re+co)	ca-co	co-re	T
case	100	0.001	0.05	1	1	1	1
control	250	0.165	0.01	1	1	1	1
ref	10000	0.3	0.001	1	1	0.9999	1
Groups	N	Fre	alpha	ca-(re+co)	ca-co	co-re	T
case	100	0.001	0.05	0.0182	1	1	0
control	250	0.165	0.01	0.0013	1	1	0
ref	100000	0.001	0.001	0.0001	1	1	0
Groups	N	Fre	alpha	ca-(re+co)	ca-co	co-re	T
case	100	0.001	0.05	0	1	1	0
control	250	0.165	0.01	0	1	1	0
ref	100000	0.01	0.001	0	1	1	0
Groups	N	Fre	alpha	ca-(re+co)	ca-co	co-re	T
case	100	0.001	0.05	0.9999	1	1	0
control	250	0.165	0.01	0.9989	1	1	0
ref	100000	0.05	0.001	0.9829	1	1	0
Groups	N	Fre	alpha	ca-(re+co)	ca-co	co-re	T
case	100	0.001	0.05	1	1	0.1486	1
control	250	0.165	0.01	1	1	0.0507	1
ref	100000	0.15	0.001	1	1	0.0096	1
Groups	N	Fre	alpha	ca-(re+co)	ca-co	co-re	T
case	100	0.001	0.05	1	1	1	1
control	250	0.165	0.01	1	1	1	1
ref	100000	0.3	0.001	1	1	1	1
Groups	N	Fre	alpha	ca-(re+co)	ca-co	co-re	T
case	100	0.001	0.05	0	1	1	0
control	250	0.33	0.01	0	1	1	0
ref	10000	0.001	0.001	0	1	1	0
Groups	N	Fre	alpha	ca-(re+co)	ca-co	co-re	T
case	100	0.001	0.05	0.0765	1	1	0
control	250	0.33	0.01	0	1	1	0
ref	10000	0.01	0.001	0	1	1	0
Groups	N	Fre	alpha	ca-(re+co)	ca-co	co-re	T
case	100	0.001	0.05	1	1	1	0
control	250	0.33	0.01	0.9998	1	1	0
ref	10000	0.05	0.001	0.9829	1	1	0
Groups	N	Fre	alpha	ca-(re+co)	ca-co	co-re	T
case	100	0.001	0.05	1	1	1	0.0114
control	250	0.33	0.01	1	1	1	0.0071
ref	10000	0.15	0.001	1	1	1	0.003
Groups	N	Fre	alpha	ca-(re+co)	ca-co	co-re	T
case	100	0.001	0.05	1	1	0.2998	1
control	250	0.33	0.01	1	1	0.1255	1
ref	10000	0.3	0.001	1	1	0.0328	1
Groups	N	Fre	alpha	ca-(re+co)	ca-co	co-re	T
case	100	0.001	0.05	0.0057	1	1	0
control	250	0.33	0.01	0.0012	1	1	0
ref	100000	0.001	0.001	0.0001	1	1	0
Groups	N	Fre	alpha	ca-(re+co)	ca-co	co-re	T
case	100	0.001	0.05	0	1	1	0
control	250	0.33	0.01	0	1	1	0
ref	100000	0.01	0.001	0	1	1	0
Groups	N	Fre	alpha	ca-(re+co)	ca-co	co-re	T
case	100	0.001	0.05	1	1	1	0
control	250	0.33	0.01	0.9991	1	1	0
ref	100000	0.05	0.001	0.9825	1	1	0
Groups	N	Fre	alpha	ca-(re+co)	ca-co	co-re	T
case	100	0.001	0.05	1	1	1	0.0074
control	250	0.33	0.01	1	1	1	0.0042
ref	100000	0.15	0.001	1	1	1	0.0018
Groups	N	Fre	alpha	ca-(re+co)	ca-co	co-re	T
case	100	0.001	0.05	1	1	0.2959	1
control	250	0.33	0.01	1	1	0.13	1
ref	100000	0.3	0.001	1	1	0.0313	1
Groups	N	Fre	alpha	ca-(re+co)	ca-co	co-re	T
case	100	0.001	0.05	0.0161	0.0067	0.0242	0.0158
control	500	0.001	0.01	0.0022	0.0005	0.0047	0.0051
ref	10000	0.001	0.001	0.0004	0	0.0004	0.0006
Groups	N	Fre	alpha	ca-(re+co)	ca-co	co-re	T
case	100	0.001	0.05	0	0.0069	0.9812	0
control	500	0.001	0.01	0	0.0005	0.8936	0
ref	10000	0.01	0.001	0	0	0.5118	0
Groups	N	Fre	alpha	ca-(re+co)	ca-co	co-re	T
case	100	0.001	0.05	1	0.0069	1	0
control	500	0.001	0.01	0.9984	0.0005	1	0
ref	10000	0.05	0.001	0.848	0	1	0
Groups	N	Fre	alpha	ca-(re+co)	ca-co	co-re	T
case	100	0.001	0.05	1	0.0069	1	0
control	500	0.001	0.01	1	0.0005	1	0
ref	10000	0.15	0.001	1	0	1	0
Groups	N	Fre	alpha	ca-(re+co)	ca-co	co-re	T
case	100	0.001	0.05	1	0.0069	1	0
control	500	0.001	0.01	1	0.0004	1	0
ref	10000	0.3	0.001	1	0	1	0
Groups	N	Fre	alpha	ca-(re+co)	ca-co	co-re	T
case	100	0.001	0.05	0.0176	0.007	0.0194	0.0163
control	500	0.001	0.01	0.0012	0.0004	0.0038	0.006
ref	100000	0.001	0.001	0.0003	0	0.0007	0.0008
Groups	N	Fre	alpha	ca-(re+co)	ca-co	co-re	T
case	100	0.001	0.05	0	0.0072	0.9817	0
control	500	0.001	0.01	0	0.0004	0.919	0
ref	100000	0.01	0.001	0	0.0001	0.4753	0
Groups	N	Fre	alpha	ca-(re+co)	ca-co	co-re	T
case	100	0.001	0.05	1	0.0073	1	0
control	500	0.001	0.01	0.9989	0.0005	1	0
ref	100000	0.05	0.001	0.9802	0	1	0
Groups	N	Fre	alpha	ca-(re+co)	ca-co	co-re	T
case	100	0.001	0.05	1	0.0071	1	0
control	500	0.001	0.01	1	0.0005	1	0
ref	100000	0.15	0.001	1	0	1	0
Groups	N	Fre	alpha	ca-(re+co)	ca-co	co-re	T
case	100	0.001	0.05	1	0.007	1	0
control	500	0.001	0.01	1	0.0005	1	0
ref	100000	0.3	0.001	1	0	1	0
Groups	N	Fre	alpha	ca-(re+co)	ca-co	co-re	T
case	100	0.001	0.05	0.0153	0.0014	0.9891	0.0001
control	500	0.01	0.01	0.0009	0	0.9656	0
ref	10000	0.001	0.001	0	0	0.8984	0
Groups	N	Fre	alpha	ca-(re+co)	ca-co	co-re	T
case	100	0.001	0.05	0	0.0014	0.0413	0
control	500	0.01	0.01	0	0	0.0079	0
ref	10000	0.01	0.001	0	0	0.0008	0
Groups	N	Fre	alpha	ca-(re+co)	ca-co	co-re	T
case	100	0.001	0.05	1	0.0014	1	0
control	500	0.01	0.01	0.9989	0	1	0
ref	10000	0.05	0.001	0.8639	0	1	0
Groups	N	Fre	alpha	ca-(re+co)	ca-co	co-re	T
case	100	0.001	0.05	1	0.0014	1	0
control	500	0.01	0.01	1	0	1	0
ref	10000	0.15	0.001	1	0	1	0
Groups	N	Fre	alpha	ca-(re+co)	ca-co	co-re	T
case	100	0.001	0.05	1	0.0014	1	0
control	500	0.01	0.01	1	0	1	0
ref	10000	0.3	0.001	1	0	1	0
Groups	N	Fre	alpha	ca-(re+co)	ca-co	co-re	T
case	100	0.001	0.05	0.0172	0.0013	0.9902	0.0001
control	500	0.01	0.01	0.0012	0	0.972	0
ref	100000	0.001	0.001	0.0002	0	0.9283	0
Groups	N	Fre	alpha	ca-(re+co)	ca-co	co-re	T
case	100	0.001	0.05	0	0.0015	0.0365	0
control	500	0.01	0.01	0	0	0.0078	0
ref	100000	0.01	0.001	0	0	0.0008	0
Groups	N	Fre	alpha	ca-(re+co)	ca-co	co-re	T
case	100	0.001	0.05	0.9999	0.0015	1	0
control	500	0.01	0.01	0.9989	0	1	0
ref	100000	0.05	0.001	0.9814	0	1	0
Groups	N	Fre	alpha	ca-(re+co)	ca-co	co-re	T
case	100	0.001	0.05	1	0.0014	1	0
control	500	0.01	0.01	1	0	1	0
ref	100000	0.15	0.001	1	0	1	0
Groups	N	Fre	alpha	ca-(re+co)	ca-co	co-re	T
case	100	0.001	0.05	1	0.0013	1	0
control	500	0.01	0.01	1	0	1	0
ref	100000	0.3	0.001	1	0	1	0
Groups	N	Fre	alpha	ca-(re+co)	ca-co	co-re	T
case	100	0.001	0.05	0.0012	0.999	1	0
control	500	0.05	0.01	0.0001	0.9837	1	0
ref	10000	0.001	0.001	0	0.8182	1	0
Groups	N	Fre	alpha	ca-(re+co)	ca-co	co-re	T
case	100	0.001	0.05	0	0.999	1	0
control	500	0.05	0.01	0	0.9839	1	0
ref	10000	0.01	0.001	0	0.8184	1	0
Groups	N	Fre	alpha	ca-(re+co)	ca-co	co-re	T
case	100	0.001	0.05	1	0.999	0.0462	0.9972
control	500	0.05	0.01	0.9988	0.9839	0.0093	0.9859
ref	10000	0.05	0.001	0.9408	0.8184	0.0009	0.8849
Groups	N	Fre	alpha	ca-(re+co)	ca-co	co-re	T
case	100	0.001	0.05	1	0.9989	1	0.0009
control	500	0.05	0.01	1	0.984	1	0.0004
ref	10000	0.15	0.001	1	0.818	1	0.0001
Groups	N	Fre	alpha	ca-(re+co)	ca-co	co-re	T
case	100	0.001	0.05	1	0.999	1	0
control	500	0.05	0.01	1	0.984	1	0
ref	10000	0.3	0.001	1	0.818	1	0
Groups	N	Fre	alpha	ca-(re+co)	ca-co	co-re	T
case	100	0.001	0.05	0.0175	0.999	1	0
control	500	0.05	0.01	0.001	0.9836	1	0
ref	100000	0.001	0.001	0	0.8192	1	0
Groups	N	Fre	alpha	ca-(re+co)	ca-co	co-re	T
case	100	0.001	0.05	0	0.999	1	0
control	500	0.05	0.01	0	0.9841	1	0
ref	100000	0.01	0.001	0	0.8199	1	0
Groups	N	Fre	alpha	ca-(re+co)	ca-co	co-re	T
case	100	0.001	0.05	1	0.9991	0.047	0.9971
control	500	0.05	0.01	0.9989	0.984	0.0085	0.9864
ref	100000	0.05	0.001	0.9817	0.8211	0.001	0.8903
Groups	N	Fre	alpha	ca-(re+co)	ca-co	co-re	T
case	100	0.001	0.05	1	0.9992	1	0.0007
control	500	0.05	0.01	1	0.9841	1	0.0003
ref	100000	0.15	0.001	1	0.8202	1	0
Groups	N	Fre	alpha	ca-(re+co)	ca-co	co-re	T
case	100	0.001	0.05	1	0.9991	1	0
control	500	0.05	0.01	1	0.9842	1	0
ref	100000	0.3	0.001	1	0.8195	1	0
Groups	N	Fre	alpha	ca-(re+co)	ca-co	co-re	T
case	100	0.001	0.05	0	1	1	0
control	500	0.15	0.01	0	1	1	0
ref	10000	0.001	0.001	0	1	1	0
Groups	N	Fre	alpha	ca-(re+co)	ca-co	co-re	T
case	100	0.001	0.05	0.0035	1	1	0
control	500	0.15	0.01	0	1	1	0
ref	10000	0.01	0.001	0	1	1	0
Groups	N	Fre	alpha	ca-(re+co)	ca-co	co-re	T
case	100	0.001	0.05	1	1	1	0
control	500	0.15	0.01	0.9995	1	1	0
ref	10000	0.05	0.001	0.9823	1	1	0
Groups	N	Fre	alpha	ca-(re+co)	ca-co	co-re	T
case	100	0.001	0.05	1	1	0.0477	1
control	500	0.15	0.01	1	1	0.0097	1
ref	10000	0.15	0.001	1	1	0.001	1
Groups	N	Fre	alpha	ca-(re+co)	ca-co	co-re	T
case	100	0.001	0.05	1	1	1	0.6681
control	500	0.15	0.01	1	1	1	0.6118
ref	10000	0.3	0.001	1	1	1	0.5233
Groups	N	Fre	alpha	ca-(re+co)	ca-co	co-re	T
case	100	0.001	0.05	0.0114	1	1	0
control	500	0.15	0.01	0.0011	1	1	0
ref	100000	0.001	0.001	0.0001	1	1	0
Groups	N	Fre	alpha	ca-(re+co)	ca-co	co-re	T
case	100	0.001	0.05	0	1	1	0
control	500	0.15	0.01	0	1	1	0
ref	100000	0.01	0.001	0	1	1	0
Groups	N	Fre	alpha	ca-(re+co)	ca-co	co-re	T
case	100	0.001	0.05	1	1	1	0
control	500	0.15	0.01	0.9989	1	1	0
ref	100000	0.05	0.001	0.9833	1	1	0
Groups	N	Fre	alpha	ca-(re+co)	ca-co	co-re	T
case	100	0.001	0.05	1	1	0.0454	1
control	500	0.15	0.01	1	1	0.0092	1
ref	100000	0.15	0.001	1	1	0.0008	1
Groups	N	Fre	alpha	ca-(re+co)	ca-co	co-re	T
case	100	0.001	0.05	1	1	1	0.6609
control	500	0.15	0.01	1	1	1	0.6077
ref	100000	0.3	0.001	1	1	1	0.5173
Groups	N	Fre	alpha	ca-(re+co)	ca-co	co-re	T
case	100	0.001	0.05	0	1	1	0
control	500	0.3	0.01	0	1	1	0
ref	10000	0.001	0.001	0	1	1	0
Groups	N	Fre	alpha	ca-(re+co)	ca-co	co-re	T
case	100	0.001	0.05	0.8186	1	1	0
control	500	0.3	0.01	0.0012	1	1	0
ref	10000	0.01	0.001	0	1	1	0
Groups	N	Fre	alpha	ca-(re+co)	ca-co	co-re	T
case	100	0.001	0.05	1	1	1	0
control	500	0.3	0.01	1	1	1	0
ref	10000	0.05	0.001	0.9982	1	1	0
Groups	N	Fre	alpha	ca-(re+co)	ca-co	co-re	T
case	100	0.001	0.05	1	1	1	0
control	500	0.3	0.01	1	1	1	0
ref	10000	0.15	0.001	1	1	1	0
Groups	N	Fre	alpha	ca-(re+co)	ca-co	co-re	T
case	100	0.001	0.05	1	1	0.0475	1
control	500	0.3	0.01	1	1	0.0096	1
ref	10000	0.3	0.001	1	1	0.0011	1
Groups	N	Fre	alpha	ca-(re+co)	ca-co	co-re	T
case	100	0.001	0.05	0.0012	1	1	0
control	500	0.3	0.01	0.0001	1	1	0
ref	100000	0.001	0.001	0	1	1	0
Groups	N	Fre	alpha	ca-(re+co)	ca-co	co-re	T
case	100	0.001	0.05	0	1	1	0
control	500	0.3	0.01	0	1	1	0
ref	100000	0.01	0.001	0	1	1	0
Groups	N	Fre	alpha	ca-(re+co)	ca-co	co-re	T
case	100	0.001	0.05	1	1	1	0
control	500	0.3	0.01	0.9989	1	1	0
ref	100000	0.05	0.001	0.9818	1	1	0
Groups	N	Fre	alpha	ca-(re+co)	ca-co	co-re	T
case	100	0.001	0.05	1	1	1	0
control	500	0.3	0.01	1	1	1	0
ref	100000	0.15	0.001	1	1	1	0
Groups	N	Fre	alpha	ca-(re+co)	ca-co	co-re	T
case	100	0.001	0.05	1	1	0.0494	1
control	500	0.3	0.01	1	1	0.0099	1
ref	100000	0.3	0.001	1	1	0.001	1
Groups	N	Fre	alpha	ca-(re+co)	ca-co	co-re	T
case	100	0.001	0.05	0.0171	0.0065	0.0313	0.016
control	500	0.0011	0.01	0.0023	0.0005	0.0062	0.0051
ref	10000	0.001	0.001	0.0006	0	0.0006	0.0006
Groups	N	Fre	alpha	ca-(re+co)	ca-co	co-re	T
case	100	0.001	0.05	0	0.0064	0.9739	0
control	500	0.0011	0.01	0	0.0005	0.8719	0
ref	10000	0.01	0.001	0	0	0.478	0
Groups	N	Fre	alpha	ca-(re+co)	ca-co	co-re	T
case	100	0.001	0.05	0.9999	0.0064	1	0
control	500	0.0011	0.01	0.9984	0.0005	1	0
ref	10000	0.05	0.001	0.8477	0	1	0
Groups	N	Fre	alpha	ca-(re+co)	ca-co	co-re	T
case	100	0.001	0.05	1	0.0062	1	0
control	500	0.0011	0.01	1	0.0004	1	0
ref	10000	0.15	0.001	1	0	1	0
Groups	N	Fre	alpha	ca-(re+co)	ca-co	co-re	T
case	100	0.001	0.05	1	0.0063	1	0
control	500	0.0011	0.01	1	0.0004	1	0
ref	10000	0.3	0.001	1	0	1	0
Groups	N	Fre	alpha	ca-(re+co)	ca-co	co-re	T
case	100	0.001	0.05	0.0177	0.0067	0.0257	0.0157
control	500	0.0011	0.01	0.0011	0.0004	0.0053	0.0062
ref	100000	0.001	0.001	0.0003	0	0.001	0.0007
Groups	N	Fre	alpha	ca-(re+co)	ca-co	co-re	T
case	100	0.001	0.05	0	0.0063	0.9762	0
control	500	0.0011	0.01	0	0.0004	0.9008	0
ref	100000	0.01	0.001	0	0	0.4397	0
Groups	N	Fre	alpha	ca-(re+co)	ca-co	co-re	T
case	100	0.001	0.05	0.9999	0.0062	1	0
control	500	0.0011	0.01	0.999	0.0004	1	0
ref	100000	0.05	0.001	0.9808	0	1	0
Groups	N	Fre	alpha	ca-(re+co)	ca-co	co-re	T
case	100	0.001	0.05	1	0.006	1	0
control	500	0.0011	0.01	1	0.0003	1	0
ref	100000	0.15	0.001	1	0	1	0
Groups	N	Fre	alpha	ca-(re+co)	ca-co	co-re	T
case	100	0.001	0.05	1	0.006	1	0
control	500	0.0011	0.01	1	0.0004	1	0
ref	100000	0.3	0.001	1	0	1	0
Groups	N	Fre	alpha	ca-(re+co)	ca-co	co-re	T
case	100	0.001	0.05	0.0153	0.0034	0.9947	0.0001
control	500	0.011	0.01	0.001	0	0.9821	0
ref	10000	0.001	0.001	0	0	0.94	0
Groups	N	Fre	alpha	ca-(re+co)	ca-co	co-re	T
case	100	0.001	0.05	0	0.0035	0.0599	0
control	500	0.011	0.01	0	0	0.014	0
ref	10000	0.01	0.001	0	0	0.0016	0
Groups	N	Fre	alpha	ca-(re+co)	ca-co	co-re	T
case	100	0.001	0.05	1	0.0034	1	0
control	500	0.011	0.01	0.9987	0	1	0
ref	10000	0.05	0.001	0.863	0	1	0
Groups	N	Fre	alpha	ca-(re+co)	ca-co	co-re	T
case	100	0.001	0.05	1	0.0034	1	0
control	500	0.011	0.01	1	0	1	0
ref	10000	0.15	0.001	1	0	1	0
Groups	N	Fre	alpha	ca-(re+co)	ca-co	co-re	T
case	100	0.001	0.05	1	0.0033	1	0
control	500	0.011	0.01	1	0	1	0
ref	10000	0.3	0.001	1	0	1	0
Groups	N	Fre	alpha	ca-(re+co)	ca-co	co-re	T
case	100	0.001	0.05	0.0175	0.0039	0.9953	0.0001
control	500	0.011	0.01	0.0013	0	0.9861	0
ref	100000	0.001	0.001	0.0002	0	0.9598	0
Groups	N	Fre	alpha	ca-(re+co)	ca-co	co-re	T
case	100	0.001	0.05	0	0.004	0.0595	0
control	500	0.011	0.01	0	0	0.0155	0
ref	100000	0.01	0.001	0	0	0.0018	0
Groups	N	Fre	alpha	ca-(re+co)	ca-co	co-re	T
case	100	0.001	0.05	0.9999	0.0038	1	0
control	500	0.011	0.01	0.9987	0	1	0
ref	100000	0.05	0.001	0.9807	0	1	0
Groups	N	Fre	alpha	ca-(re+co)	ca-co	co-re	T
case	100	0.001	0.05	1	0.0038	1	0
control	500	0.011	0.01	1	0	1	0
ref	100000	0.15	0.001	1	0	1	0
Groups	N	Fre	alpha	ca-(re+co)	ca-co	co-re	T
case	100	0.001	0.05	1	0.0041	1	0
control	500	0.011	0.01	1	0	1	0
ref	100000	0.3	0.001	1	0	1	0
Groups	N	Fre	alpha	ca-(re+co)	ca-co	co-re	T
case	100	0.001	0.05	0.0012	0.9997	1	0
control	500	0.055	0.01	0	0.9943	1	0
ref	10000	0.001	0.001	0	0.9051	1	0
Groups	N	Fre	alpha	ca-(re+co)	ca-co	co-re	T
case	100	0.001	0.05	0	0.9997	1	0
control	500	0.055	0.01	0	0.9943	1	0
ref	10000	0.01	0.001	0	0.9051	1	0
Groups	N	Fre	alpha	ca-(re+co)	ca-co	co-re	T
case	100	0.001	0.05	1	0.9997	0.1095	0.9907
control	500	0.055	0.01	0.9986	0.9942	0.0323	0.9663
ref	10000	0.05	0.001	0.9488	0.9052	0.0053	0.8271
Groups	N	Fre	alpha	ca-(re+co)	ca-co	co-re	T
case	100	0.001	0.05	1	0.9997	1	0.0081
control	500	0.055	0.01	1	0.9942	1	0.0037
ref	10000	0.15	0.001	1	0.9048	1	0.0009
Groups	N	Fre	alpha	ca-(re+co)	ca-co	co-re	T
case	100	0.001	0.05	1	0.9997	1	0
control	500	0.055	0.01	1	0.9942	1	0
ref	10000	0.3	0.001	1	0.9048	1	0
Groups	N	Fre	alpha	ca-(re+co)	ca-co	co-re	T
case	100	0.001	0.05	0.0178	0.9996	1	0
control	500	0.055	0.01	0.0013	0.994	1	0
ref	100000	0.001	0.001	0.0001	0.9055	1	0
Groups	N	Fre	alpha	ca-(re+co)	ca-co	co-re	T
case	100	0.001	0.05	0	0.9997	1	0
control	500	0.055	0.01	0	0.9939	1	0
ref	100000	0.01	0.001	0	0.9063	1	0
Groups	N	Fre	alpha	ca-(re+co)	ca-co	co-re	T
case	100	0.001	0.05	0.9999	0.9998	0.1174	0.9895
control	500	0.055	0.01	0.9989	0.9943	0.0334	0.9649
ref	100000	0.05	0.001	0.9832	0.9064	0.0055	0.8254
Groups	N	Fre	alpha	ca-(re+co)	ca-co	co-re	T
case	100	0.001	0.05	1	0.9998	1	0.0072
control	500	0.055	0.01	1	0.9945	1	0.0033
ref	100000	0.15	0.001	1	0.9064	1	0.0009
Groups	N	Fre	alpha	ca-(re+co)	ca-co	co-re	T
case	100	0.001	0.05	1	0.9998	1	0
control	500	0.055	0.01	1	0.9942	1	0
ref	100000	0.3	0.001	1	0.9048	1	0
Groups	N	Fre	alpha	ca-(re+co)	ca-co	co-re	T
case	100	0.001	0.05	0	1	1	0
control	500	0.165	0.01	0	1	1	0
ref	10000	0.001	0.001	0	1	1	0
Groups	N	Fre	alpha	ca-(re+co)	ca-co	co-re	T
case	100	0.001	0.05	0.0282	1	1	0
control	500	0.165	0.01	0	1	1	0
ref	10000	0.01	0.001	0	1	1	0
Groups	N	Fre	alpha	ca-(re+co)	ca-co	co-re	T
case	100	0.001	0.05	1	1	1	0
control	500	0.165	0.01	0.9996	1	1	0
ref	10000	0.05	0.001	0.982	1	1	0
Groups	N	Fre	alpha	ca-(re+co)	ca-co	co-re	T
case	100	0.001	0.05	1	1	0.2447	1
control	500	0.165	0.01	1	1	0.0987	1
ref	10000	0.15	0.001	1	1	0.023	1
Groups	N	Fre	alpha	ca-(re+co)	ca-co	co-re	T
case	100	0.001	0.05	1	1	1	0.9533
control	500	0.165	0.01	1	1	1	0.9368
ref	10000	0.3	0.001	1	1	1	0.904
Groups	N	Fre	alpha	ca-(re+co)	ca-co	co-re	T
case	100	0.001	0.05	0.006	1	1	0
control	500	0.165	0.01	0.001	1	1	0
ref	100000	0.001	0.001	0.0001	1	1	0
Groups	N	Fre	alpha	ca-(re+co)	ca-co	co-re	T
case	100	0.001	0.05	0	1	1	0
control	500	0.165	0.01	0	1	1	0
ref	100000	0.01	0.001	0	1	1	0
Groups	N	Fre	alpha	ca-(re+co)	ca-co	co-re	T
case	100	0.001	0.05	1	1	1	0
control	500	0.165	0.01	0.9989	1	1	0
ref	100000	0.05	0.001	0.9831	1	1	0
Groups	N	Fre	alpha	ca-(re+co)	ca-co	co-re	T
case	100	0.001	0.05	1	1	0.2549	1
control	500	0.165	0.01	1	1	0.1042	1
ref	100000	0.15	0.001	1	1	0.0243	1
Groups	N	Fre	alpha	ca-(re+co)	ca-co	co-re	T
case	100	0.001	0.05	1	1	1	0.9531
control	500	0.165	0.01	1	1	1	0.9373
ref	100000	0.3	0.001	1	1	1	0.9045
Groups	N	Fre	alpha	ca-(re+co)	ca-co	co-re	T
case	100	0.001	0.05	0.0009	1	1	0
control	500	0.33	0.01	0	1	1	0
ref	10000	0.001	0.001	0	1	1	0
Groups	N	Fre	alpha	ca-(re+co)	ca-co	co-re	T
case	100	0.001	0.05	0.8257	1	1	0
control	500	0.33	0.01	0.0512	1	1	0
ref	10000	0.01	0.001	0	1	1	0
Groups	N	Fre	alpha	ca-(re+co)	ca-co	co-re	T
case	100	0.001	0.05	1	1	1	0
control	500	0.33	0.01	1	1	1	0
ref	10000	0.05	0.001	0.9985	1	1	0
Groups	N	Fre	alpha	ca-(re+co)	ca-co	co-re	T
case	100	0.001	0.05	1	1	1	0
control	500	0.33	0.01	1	1	1	0
ref	10000	0.15	0.001	1	1	1	0
Groups	N	Fre	alpha	ca-(re+co)	ca-co	co-re	T
case	100	0.001	0.05	1	1	0.5141	1
control	500	0.33	0.01	1	1	0.2827	1
ref	10000	0.3	0.001	1	1	0.1006	1
Groups	N	Fre	alpha	ca-(re+co)	ca-co	co-re	T
case	100	0.001	0.05	0.0011	1	1	0
control	500	0.33	0.01	0.0001	1	1	0
ref	100000	0.001	0.001	0	1	1	0
Groups	N	Fre	alpha	ca-(re+co)	ca-co	co-re	T
case	100	0.001	0.05	0	1	1	0
control	500	0.33	0.01	0	1	1	0
ref	100000	0.01	0.001	0	1	1	0
Groups	N	Fre	alpha	ca-(re+co)	ca-co	co-re	T
case	100	0.001	0.05	1	1	1	0
control	500	0.33	0.01	0.9989	1	1	0
ref	100000	0.05	0.001	0.9827	1	1	0
Groups	N	Fre	alpha	ca-(re+co)	ca-co	co-re	T
case	100	0.001	0.05	1	1	1	0
control	500	0.33	0.01	1	1	1	0
ref	100000	0.15	0.001	1	1	1	0
Groups	N	Fre	alpha	ca-(re+co)	ca-co	co-re	T
case	100	0.001	0.05	1	1	0.5327	1
control	500	0.33	0.01	1	1	0.2959	1
ref	100000	0.3	0.001	1	1	0.1059	1
Groups	N	Fre	alpha	ca-(re+co)	ca-co	co-re	T
case	100	0.001	0.05	0.0177	0.0147	0.0341	0.0158
control	1500	0.001	0.01	0.0021	0.0016	0.0054	0.0047
ref	10000	0.001	0.001	0.0004	0.0003	0.0005	0.0005
Groups	N	Fre	alpha	ca-(re+co)	ca-co	co-re	T
case	100	0.001	0.05	0	0.0145	1	0
control	1500	0.001	0.01	0	0.0016	1	0
ref	10000	0.01	0.001	0	0.0003	0.9999	0
Groups	N	Fre	alpha	ca-(re+co)	ca-co	co-re	T
case	100	0.001	0.05	0.9993	0.0146	1	0
control	1500	0.001	0.01	0.9851	0.0017	1	0
ref	10000	0.05	0.001	0.8187	0.0003	1	0
Groups	N	Fre	alpha	ca-(re+co)	ca-co	co-re	T
case	100	0.001	0.05	1	0.0146	1	0
control	1500	0.001	0.01	1	0.0017	1	0
ref	10000	0.15	0.001	1	0.0003	1	0
Groups	N	Fre	alpha	ca-(re+co)	ca-co	co-re	T
case	100	0.001	0.05	1	0.0146	1	0
control	1500	0.001	0.01	1	0.0017	1	0
ref	10000	0.3	0.001	1	0.0003	1	0
Groups	N	Fre	alpha	ca-(re+co)	ca-co	co-re	T
case	100	0.001	0.05	0.0174	0.0142	0.0322	0.0153
control	1500	0.001	0.01	0.001	0.0015	0.0059	0.0045
ref	100000	0.001	0.001	0.0003	0.0002	0.0007	0.0005
Groups	N	Fre	alpha	ca-(re+co)	ca-co	co-re	T
case	100	0.001	0.05	0	0.0139	1	0
control	1500	0.001	0.01	0	0.0014	1	0
ref	100000	0.01	0.001	0	0.0002	1	0
Groups	N	Fre	alpha	ca-(re+co)	ca-co	co-re	T
case	100	0.001	0.05	0.9999	0.0142	1	0
control	1500	0.001	0.01	0.9989	0.0016	1	0
ref	100000	0.05	0.001	0.9694	0.0002	1	0
Groups	N	Fre	alpha	ca-(re+co)	ca-co	co-re	T
case	100	0.001	0.05	1	0.0144	1	0
control	1500	0.001	0.01	1	0.002	1	0
ref	100000	0.15	0.001	1	0.0003	1	0
Groups	N	Fre	alpha	ca-(re+co)	ca-co	co-re	T
case	100	0.001	0.05	1	0.0142	1	0
control	1500	0.001	0.01	1	0.0021	1	0
ref	100000	0.3	0.001	1	0.0003	1	0
Groups	N	Fre	alpha	ca-(re+co)	ca-co	co-re	T
case	100	0.001	0.05	0.0021	0	1	0
control	1500	0.01	0.01	0.0005	0	1	0
ref	10000	0.001	0.001	0	0	0.9999	0
Groups	N	Fre	alpha	ca-(re+co)	ca-co	co-re	T
case	100	0.001	0.05	0	0.0001	0.0457	0
control	1500	0.01	0.01	0	0	0.0093	0
ref	10000	0.01	0.001	0	0	0.0009	0
Groups	N	Fre	alpha	ca-(re+co)	ca-co	co-re	T
case	100	0.001	0.05	0.9997	0.0001	1	0
control	1500	0.01	0.01	0.9901	0	1	0
ref	10000	0.05	0.001	0.8187	0	1	0
Groups	N	Fre	alpha	ca-(re+co)	ca-co	co-re	T
case	100	0.001	0.05	1	0	1	0
control	1500	0.01	0.01	1	0	1	0
ref	10000	0.15	0.001	1	0	1	0
Groups	N	Fre	alpha	ca-(re+co)	ca-co	co-re	T
case	100	0.001	0.05	1	0	1	0
control	1500	0.01	0.01	1	0	1	0
ref	10000	0.3	0.001	1	0	1	0
Groups	N	Fre	alpha	ca-(re+co)	ca-co	co-re	T
case	100	0.001	0.05	0.0173	0	1	0
control	1500	0.01	0.01	0.0014	0	1	0
ref	100000	0.001	0.001	0	0	1	0
Groups	N	Fre	alpha	ca-(re+co)	ca-co	co-re	T
case	100	0.001	0.05	0	0	0.0434	0
control	1500	0.01	0.01	0	0	0.0086	0
ref	100000	0.01	0.001	0	0	0.001	0
Groups	N	Fre	alpha	ca-(re+co)	ca-co	co-re	T
case	100	0.001	0.05	1	0	1	0
control	1500	0.01	0.01	0.999	0	1	0
ref	100000	0.05	0.001	0.9744	0	1	0
Groups	N	Fre	alpha	ca-(re+co)	ca-co	co-re	T
case	100	0.001	0.05	1	0	1	0
control	1500	0.01	0.01	1	0	1	0
ref	100000	0.15	0.001	1	0	1	0
Groups	N	Fre	alpha	ca-(re+co)	ca-co	co-re	T
case	100	0.001	0.05	1	0	1	0
control	1500	0.01	0.01	1	0	1	0
ref	100000	0.3	0.001	1	0	1	0
Groups	N	Fre	alpha	ca-(re+co)	ca-co	co-re	T
case	100	0.001	0.05	0	0.9999	1	0
control	1500	0.05	0.01	0	0.9954	1	0
ref	10000	0.001	0.001	0	0.9066	1	0
Groups	N	Fre	alpha	ca-(re+co)	ca-co	co-re	T
case	100	0.001	0.05	0	0.9999	1	0
control	1500	0.05	0.01	0	0.9954	1	0
ref	10000	0.01	0.001	0	0.9066	1	0
Groups	N	Fre	alpha	ca-(re+co)	ca-co	co-re	T
case	100	0.001	0.05	1	0.9999	0.0477	0.9973
control	1500	0.05	0.01	0.999	0.9954	0.01	0.9851
ref	10000	0.05	0.001	0.9446	0.9067	0.0009	0.884
Groups	N	Fre	alpha	ca-(re+co)	ca-co	co-re	T
case	100	0.001	0.05	1	0.9999	1	0
control	1500	0.05	0.01	1	0.9955	1	0
ref	10000	0.15	0.001	1	0.9066	1	0
Groups	N	Fre	alpha	ca-(re+co)	ca-co	co-re	T
case	100	0.001	0.05	1	1	1	0
control	1500	0.05	0.01	1	0.9955	1	0
ref	10000	0.3	0.001	1	0.9067	1	0
Groups	N	Fre	alpha	ca-(re+co)	ca-co	co-re	T
case	100	0.001	0.05	0.0122	0.9999	1	0
control	1500	0.05	0.01	0.0011	0.9955	1	0
ref	100000	0.001	0.001	0.0001	0.9062	1	0
Groups	N	Fre	alpha	ca-(re+co)	ca-co	co-re	T
case	100	0.001	0.05	0	0.9999	1	0
control	1500	0.05	0.01	0	0.9953	1	0
ref	100000	0.01	0.001	0	0.9056	1	0
Groups	N	Fre	alpha	ca-(re+co)	ca-co	co-re	T
case	100	0.001	0.05	0.9999	0.9999	0.0478	0.9974
control	1500	0.05	0.01	0.9987	0.9956	0.0087	0.9867
ref	100000	0.05	0.001	0.9819	0.9069	0.0009	0.8897
Groups	N	Fre	alpha	ca-(re+co)	ca-co	co-re	T
case	100	0.001	0.05	1	1	1	0
control	1500	0.05	0.01	1	0.9957	1	0
ref	100000	0.15	0.001	1	0.908	1	0
Groups	N	Fre	alpha	ca-(re+co)	ca-co	co-re	T
case	100	0.001	0.05	1	0.9999	1	0
control	1500	0.05	0.01	1	0.9955	1	0
ref	100000	0.3	0.001	1	0.9074	1	0
Groups	N	Fre	alpha	ca-(re+co)	ca-co	co-re	T
case	100	0.001	0.05	0.7866	1	1	0
control	1500	0.15	0.01	0	1	1	0
ref	10000	0.001	0.001	0	1	1	0
Groups	N	Fre	alpha	ca-(re+co)	ca-co	co-re	T
case	100	0.001	0.05	0.9634	1	1	0
control	1500	0.15	0.01	0.7631	1	1	0
ref	10000	0.01	0.001	0	1	1	0
Groups	N	Fre	alpha	ca-(re+co)	ca-co	co-re	T
case	100	0.001	0.05	1	1	1	0
control	1500	0.15	0.01	1	1	1	0
ref	10000	0.05	0.001	0.9985	1	1	0
Groups	N	Fre	alpha	ca-(re+co)	ca-co	co-re	T
case	100	0.001	0.05	1	1	0.048	1
control	1500	0.15	0.01	1	1	0.0094	1
ref	10000	0.15	0.001	1	1	0.001	1
Groups	N	Fre	alpha	ca-(re+co)	ca-co	co-re	T
case	100	0.001	0.05	1	1	1	0
control	1500	0.15	0.01	1	1	1	0
ref	10000	0.3	0.001	1	1	1	0
Groups	N	Fre	alpha	ca-(re+co)	ca-co	co-re	T
case	100	0.001	0.05	0.001	1	1	0
control	1500	0.15	0.01	0.0001	1	1	0
ref	100000	0.001	0.001	0	1	1	0
Groups	N	Fre	alpha	ca-(re+co)	ca-co	co-re	T
case	100	0.001	0.05	0	1	1	0
control	1500	0.15	0.01	0	1	1	0
ref	100000	0.01	0.001	0	1	1	0
Groups	N	Fre	alpha	ca-(re+co)	ca-co	co-re	T
case	100	0.001	0.05	1	1	1	0
control	1500	0.15	0.01	0.999	1	1	0
ref	100000	0.05	0.001	0.9825	1	1	0
Groups	N	Fre	alpha	ca-(re+co)	ca-co	co-re	T
case	100	0.001	0.05	1	1	0.0487	1
control	1500	0.15	0.01	1	1	0.0101	1
ref	100000	0.15	0.001	1	1	0.001	1
Groups	N	Fre	alpha	ca-(re+co)	ca-co	co-re	T
case	100	0.001	0.05	1	1	1	0
control	1500	0.15	0.01	1	1	1	0
ref	100000	0.3	0.001	1	1	1	0
Groups	N	Fre	alpha	ca-(re+co)	ca-co	co-re	T
case	100	0.001	0.05	0.9988	1	1	0
control	1500	0.3	0.01	0.9815	1	1	0
ref	10000	0.001	0.001	0.7725	1	1	0
Groups	N	Fre	alpha	ca-(re+co)	ca-co	co-re	T
case	100	0.001	0.05	1	1	1	0
control	1500	0.3	0.01	0.9987	1	1	0
ref	10000	0.01	0.001	0.8484	1	1	0
Groups	N	Fre	alpha	ca-(re+co)	ca-co	co-re	T
case	100	0.001	0.05	1	1	1	0
control	1500	0.3	0.01	1	1	1	0
ref	10000	0.05	0.001	1	1	1	0
Groups	N	Fre	alpha	ca-(re+co)	ca-co	co-re	T
case	100	0.001	0.05	1	1	1	0
control	1500	0.3	0.01	1	1	1	0
ref	10000	0.15	0.001	1	1	1	0
Groups	N	Fre	alpha	ca-(re+co)	ca-co	co-re	T
case	100	0.001	0.05	1	1	0.048	1
control	1500	0.3	0.01	1	1	0.0094	1
ref	10000	0.3	0.001	1	1	0.0009	1
Groups	N	Fre	alpha	ca-(re+co)	ca-co	co-re	T
case	100	0.001	0.05	0	1	1	0
control	1500	0.3	0.01	0	1	1	0
ref	100000	0.001	0.001	0	1	1	0
Groups	N	Fre	alpha	ca-(re+co)	ca-co	co-re	T
case	100	0.001	0.05	0	1	1	0
control	1500	0.3	0.01	0	1	1	0
ref	100000	0.01	0.001	0	1	1	0
Groups	N	Fre	alpha	ca-(re+co)	ca-co	co-re	T
case	100	0.001	0.05	1	1	1	0
control	1500	0.3	0.01	0.999	1	1	0
ref	100000	0.05	0.001	0.9822	1	1	0
Groups	N	Fre	alpha	ca-(re+co)	ca-co	co-re	T
case	100	0.001	0.05	1	1	1	0
control	1500	0.3	0.01	1	1	1	0
ref	100000	0.15	0.001	1	1	1	0
Groups	N	Fre	alpha	ca-(re+co)	ca-co	co-re	T
case	100	0.001	0.05	1	1	0.0506	1
control	1500	0.3	0.01	1	1	0.0101	1
ref	100000	0.3	0.001	1	1	0.0012	1
Groups	N	Fre	alpha	ca-(re+co)	ca-co	co-re	T
case	100	0.001	0.05	0.0176	0.0134	0.045	0.0152
control	1500	0.0011	0.01	0.0024	0.0017	0.0094	0.0043
ref	10000	0.001	0.001	0.0005	0.0003	0.0009	0.0006
Groups	N	Fre	alpha	ca-(re+co)	ca-co	co-re	T
case	100	0.001	0.05	0	0.0134	1	0
control	1500	0.0011	0.01	0	0.0017	1	0
ref	10000	0.01	0.001	0	0.0003	0.9999	0
Groups	N	Fre	alpha	ca-(re+co)	ca-co	co-re	T
case	100	0.001	0.05	0.999	0.0134	1	0
control	1500	0.0011	0.01	0.9851	0.0017	1	0
ref	10000	0.05	0.001	0.82	0.0003	1	0
Groups	N	Fre	alpha	ca-(re+co)	ca-co	co-re	T
case	100	0.001	0.05	1	0.0133	1	0
control	1500	0.0011	0.01	1	0.0017	1	0
ref	10000	0.15	0.001	1	0.0003	1	0
Groups	N	Fre	alpha	ca-(re+co)	ca-co	co-re	T
case	100	0.001	0.05	1	0.0134	1	0
control	1500	0.0011	0.01	1	0.0016	1	0
ref	10000	0.3	0.001	1	0.0003	1	0
Groups	N	Fre	alpha	ca-(re+co)	ca-co	co-re	T
case	100	0.001	0.05	0.0178	0.0138	0.0482	0.0152
control	1500	0.0011	0.01	0.0012	0.0015	0.0102	0.0043
ref	100000	0.001	0.001	0.0004	0.0003	0.0013	0.0005
Groups	N	Fre	alpha	ca-(re+co)	ca-co	co-re	T
case	100	0.001	0.05	0	0.0142	1	0
control	1500	0.0011	0.01	0	0.0015	1	0
ref	100000	0.01	0.001	0	0.0002	1	0
Groups	N	Fre	alpha	ca-(re+co)	ca-co	co-re	T
case	100	0.001	0.05	1	0.0137	1	0
control	1500	0.0011	0.01	0.9988	0.0014	1	0
ref	100000	0.05	0.001	0.9681	0.0001	1	0
Groups	N	Fre	alpha	ca-(re+co)	ca-co	co-re	T
case	100	0.001	0.05	1	0.0137	1	0
control	1500	0.0011	0.01	1	0.0015	1	0
ref	100000	0.15	0.001	1	0.0003	1	0
Groups	N	Fre	alpha	ca-(re+co)	ca-co	co-re	T
case	100	0.001	0.05	1	0.0135	1	0
control	1500	0.0011	0.01	1	0.0015	1	0
ref	100000	0.3	0.001	1	0.0002	1	0
Groups	N	Fre	alpha	ca-(re+co)	ca-co	co-re	T
case	100	0.001	0.05	0.0017	0.0004	1	0
control	1500	0.011	0.01	0.0005	0	1	0
ref	10000	0.001	0.001	0	0	1	0
Groups	N	Fre	alpha	ca-(re+co)	ca-co	co-re	T
case	100	0.001	0.05	0	0.0003	0.0787	0
control	1500	0.011	0.01	0	0	0.0207	0
ref	10000	0.01	0.001	0	0	0.0029	0
Groups	N	Fre	alpha	ca-(re+co)	ca-co	co-re	T
case	100	0.001	0.05	0.9997	0.0003	1	0
control	1500	0.011	0.01	0.9906	0	1	0
ref	10000	0.05	0.001	0.8195	0	1	0
Groups	N	Fre	alpha	ca-(re+co)	ca-co	co-re	T
case	100	0.001	0.05	1	0.0003	1	0
control	1500	0.011	0.01	1	0	1	0
ref	10000	0.15	0.001	1	0	1	0
Groups	N	Fre	alpha	ca-(re+co)	ca-co	co-re	T
case	100	0.001	0.05	1	0.0004	1	0
control	1500	0.011	0.01	1	0	1	0
ref	10000	0.3	0.001	1	0	1	0
Groups	N	Fre	alpha	ca-(re+co)	ca-co	co-re	T
case	100	0.001	0.05	0.0173	0.0003	1	0
control	1500	0.011	0.01	0.0012	0	1	0
ref	100000	0.001	0.001	0.0001	0	1	0
Groups	N	Fre	alpha	ca-(re+co)	ca-co	co-re	T
case	100	0.001	0.05	0	0.0004	0.0847	0
control	1500	0.011	0.01	0	0	0.0231	0
ref	100000	0.01	0.001	0	0	0.0033	0
Groups	N	Fre	alpha	ca-(re+co)	ca-co	co-re	T
case	100	0.001	0.05	1	0.0004	1	0
control	1500	0.011	0.01	0.999	0	1	0
ref	100000	0.05	0.001	0.9754	0	1	0
Groups	N	Fre	alpha	ca-(re+co)	ca-co	co-re	T
case	100	0.001	0.05	1	0.0004	1	0
control	1500	0.011	0.01	1	0	1	0
ref	100000	0.15	0.001	1	0	1	0
Groups	N	Fre	alpha	ca-(re+co)	ca-co	co-re	T
case	100	0.001	0.05	1	0.0003	1	0
control	1500	0.011	0.01	1	0	1	0
ref	100000	0.3	0.001	1	0	1	0
Groups	N	Fre	alpha	ca-(re+co)	ca-co	co-re	T
case	100	0.001	0.05	0	1	1	0
control	1500	0.055	0.01	0	0.9991	1	0
ref	10000	0.001	0.001	0	0.9682	1	0
Groups	N	Fre	alpha	ca-(re+co)	ca-co	co-re	T
case	100	0.001	0.05	0.0002	1	1	0
control	1500	0.055	0.01	0	0.9991	1	0
ref	10000	0.01	0.001	0	0.9682	1	0
Groups	N	Fre	alpha	ca-(re+co)	ca-co	co-re	T
case	100	0.001	0.05	1	1	0.2104	0.9755
control	1500	0.055	0.01	0.9988	0.9991	0.0781	0.9303
ref	10000	0.05	0.001	0.9615	0.9683	0.0167	0.7487
Groups	N	Fre	alpha	ca-(re+co)	ca-co	co-re	T
case	100	0.001	0.05	1	1	1	0
control	1500	0.055	0.01	1	0.9991	1	0
ref	10000	0.15	0.001	1	0.9681	1	0
Groups	N	Fre	alpha	ca-(re+co)	ca-co	co-re	T
case	100	0.001	0.05	1	1	1	0
control	1500	0.055	0.01	1	0.9991	1	0
ref	10000	0.3	0.001	1	0.9686	1	0
Groups	N	Fre	alpha	ca-(re+co)	ca-co	co-re	T
case	100	0.001	0.05	0.0075	1	1	0
control	1500	0.055	0.01	0.0012	0.999	1	0
ref	100000	0.001	0.001	0.0001	0.9696	1	0
Groups	N	Fre	alpha	ca-(re+co)	ca-co	co-re	T
case	100	0.001	0.05	0	1	1	0
control	1500	0.055	0.01	0	0.999	1	0
ref	100000	0.01	0.001	0	0.9702	1	0
Groups	N	Fre	alpha	ca-(re+co)	ca-co	co-re	T
case	100	0.001	0.05	1	1	0.2368	0.9688
control	1500	0.055	0.01	0.999	0.9991	0.0933	0.9173
ref	100000	0.05	0.001	0.9829	0.9696	0.0211	0.7216
Groups	N	Fre	alpha	ca-(re+co)	ca-co	co-re	T
case	100	0.001	0.05	1	1	1	0
control	1500	0.055	0.01	1	0.9991	1	0
ref	100000	0.15	0.001	1	0.9698	1	0
Groups	N	Fre	alpha	ca-(re+co)	ca-co	co-re	T
case	100	0.001	0.05	1	1	1	0
control	1500	0.055	0.01	1	0.999	1	0
ref	100000	0.3	0.001	1	0.9697	1	0
Groups	N	Fre	alpha	ca-(re+co)	ca-co	co-re	T
case	100	0.001	0.05	0.8194	1	1	0
control	1500	0.165	0.01	0	1	1	0
ref	10000	0.001	0.001	0	1	1	0
Groups	N	Fre	alpha	ca-(re+co)	ca-co	co-re	T
case	100	0.001	0.05	0.9796	1	1	0
control	1500	0.165	0.01	0.8196	1	1	0
ref	10000	0.01	0.001	0	1	1	0
Groups	N	Fre	alpha	ca-(re+co)	ca-co	co-re	T
case	100	0.001	0.05	1	1	1	0
control	1500	0.165	0.01	1	1	1	0
ref	10000	0.05	0.001	0.9991	1	1	0
Groups	N	Fre	alpha	ca-(re+co)	ca-co	co-re	T
case	100	0.001	0.05	1	1	0.5588	1
control	1500	0.165	0.01	1	1	0.3239	1
ref	10000	0.15	0.001	1	1	0.1218	1
Groups	N	Fre	alpha	ca-(re+co)	ca-co	co-re	T
case	100	0.001	0.05	1	1	1	0
control	1500	0.165	0.01	1	1	1	0
ref	10000	0.3	0.001	1	1	1	0
Groups	N	Fre	alpha	ca-(re+co)	ca-co	co-re	T
case	100	0.001	0.05	0.0011	1	1	0
control	1500	0.165	0.01	0	1	1	0
ref	100000	0.001	0.001	0	1	1	0
Groups	N	Fre	alpha	ca-(re+co)	ca-co	co-re	T
case	100	0.001	0.05	0	1	1	0
control	1500	0.165	0.01	0	1	1	0
ref	100000	0.01	0.001	0	1	1	0
Groups	N	Fre	alpha	ca-(re+co)	ca-co	co-re	T
case	100	0.001	0.05	1	1	1	0
control	1500	0.165	0.01	0.999	1	1	0
ref	100000	0.05	0.001	0.9829	1	1	0
Groups	N	Fre	alpha	ca-(re+co)	ca-co	co-re	T
case	100	0.001	0.05	1	1	0.6128	1
control	1500	0.165	0.01	1	1	0.3732	1
ref	100000	0.15	0.001	1	1	0.1502	1
Groups	N	Fre	alpha	ca-(re+co)	ca-co	co-re	T
case	100	0.001	0.05	1	1	1	0
control	1500	0.165	0.01	1	1	1	0
ref	100000	0.3	0.001	1	1	1	0
Groups	N	Fre	alpha	ca-(re+co)	ca-co	co-re	T
case	100	0.001	0.05	0.9993	1	1	0
control	1500	0.33	0.01	0.9858	1	1	0
ref	10000	0.001	0.001	0.819	1	1	0
Groups	N	Fre	alpha	ca-(re+co)	ca-co	co-re	T
case	100	0.001	0.05	1	1	1	0
control	1500	0.33	0.01	0.9991	1	1	0
ref	10000	0.01	0.001	0.9802	1	1	0
Groups	N	Fre	alpha	ca-(re+co)	ca-co	co-re	T
case	100	0.001	0.05	1	1	1	0
control	1500	0.33	0.01	1	1	1	0
ref	10000	0.05	0.001	1	1	1	0
Groups	N	Fre	alpha	ca-(re+co)	ca-co	co-re	T
case	100	0.001	0.05	1	1	1	0
control	1500	0.33	0.01	1	1	1	0
ref	10000	0.15	0.001	1	1	1	0
Groups	N	Fre	alpha	ca-(re+co)	ca-co	co-re	T
case	100	0.001	0.05	1	1	0.9087	1
control	1500	0.33	0.01	1	1	0.7646	1
ref	10000	0.3	0.001	1	1	0.5057	1
Groups	N	Fre	alpha	ca-(re+co)	ca-co	co-re	T
case	100	0.001	0.05	0	1	1	0
control	1500	0.33	0.01	0	1	1	0
ref	100000	0.001	0.001	0	1	1	0
Groups	N	Fre	alpha	ca-(re+co)	ca-co	co-re	T
case	100	0.001	0.05	0	1	1	0
control	1500	0.33	0.01	0	1	1	0
ref	100000	0.01	0.001	0	1	1	0
Groups	N	Fre	alpha	ca-(re+co)	ca-co	co-re	T
case	100	0.001	0.05	1	1	1	0
control	1500	0.33	0.01	0.9992	1	1	0
ref	100000	0.05	0.001	0.9823	1	1	0
Groups	N	Fre	alpha	ca-(re+co)	ca-co	co-re	T
case	100	0.001	0.05	1	1	1	0
control	1500	0.33	0.01	1	1	1	0
ref	100000	0.15	0.001	1	1	1	0
Groups	N	Fre	alpha	ca-(re+co)	ca-co	co-re	T
case	100	0.001	0.05	1	1	0.9402	1
control	1500	0.33	0.01	1	1	0.825	1
ref	100000	0.3	0.001	1	1	0.5906	1
Groups	N	Fre	alpha	ca-(re+co)	ca-co	co-re	T
case	100	0.001	0.05	0.018	0	0.0177	0.0164
control	100	0.001	0.01	0.002	0	0.0023	0.0088
ref	10000	0.001	0.001	0.0002	0	0.0003	0.0006
Groups	N	Fre	alpha	ca-(re+co)	ca-co	co-re	T
case	100	0.001	0.05	0	0	0	0
control	100	0.001	0.01	0	0	0	0
ref	10000	0.01	0.001	0	0	0	0
Groups	N	Fre	alpha	ca-(re+co)	ca-co	co-re	T
case	100	0.001	0.05	1	0	1	0.0523
control	100	0.001	0.01	0.999	0	0.9989	0.0135
ref	10000	0.05	0.001	0.9208	0	0.937	0.0001
Groups	N	Fre	alpha	ca-(re+co)	ca-co	co-re	T
case	100	0.001	0.05	1	0	1	0.151
control	100	0.001	0.01	1	0	1	0.0147
ref	10000	0.15	0.001	1	0	1	0.011
Groups	N	Fre	alpha	ca-(re+co)	ca-co	co-re	T
case	100	0.001	0.05	1	0	1	0.1521
control	100	0.001	0.01	1	0	1	0.0507
ref	10000	0.3	0.001	1	0	1	0.0145
Groups	N	Fre	alpha	ca-(re+co)	ca-co	co-re	T
case	100	0.001	0.05	0.018	0	0.0181	0.0167
control	100	0.001	0.01	0.0011	0	0.0013	0.0125
ref	100000	0.001	0.001	0.0004	0	0.0003	0.0009
Groups	N	Fre	alpha	ca-(re+co)	ca-co	co-re	T
case	100	0.001	0.05	0	0	0	0
control	100	0.001	0.01	0	0	0	0
ref	100000	0.01	0.001	0	0	0	0
Groups	N	Fre	alpha	ca-(re+co)	ca-co	co-re	T
case	100	0.001	0.05	0.9999	0	1	0.1081
control	100	0.001	0.01	0.9988	0	0.9989	0.0131
ref	100000	0.05	0.001	0.9818	0	0.9825	0
Groups	N	Fre	alpha	ca-(re+co)	ca-co	co-re	T
case	100	0.001	0.05	1	0	1	0.151
control	100	0.001	0.01	1	0	1	0.0143
ref	100000	0.15	0.001	1	0	1	0.0116
Groups	N	Fre	alpha	ca-(re+co)	ca-co	co-re	T
case	100	0.001	0.05	1	0	1	0.1513
control	100	0.001	0.01	1	0	1	0.149
ref	100000	0.3	0.001	1	0	1	0.0141
Groups	N	Fre	alpha	ca-(re+co)	ca-co	co-re	T
case	100	0.001	0.05	0.0167	0.013	0.5969	0.0039
control	100	0.01	0.01	0.0016	0.0008	0.3411	0.0017
ref	10000	0.001	0.001	0.0003	0	0.197	0.0002
Groups	N	Fre	alpha	ca-(re+co)	ca-co	co-re	T
case	100	0.001	0.05	0	0.013	0.0301	0
control	100	0.01	0.01	0	0.0008	0.0046	0
ref	10000	0.01	0.001	0	0	0.0004	0
Groups	N	Fre	alpha	ca-(re+co)	ca-co	co-re	T
case	100	0.001	0.05	1	0.013	0.9071	0.6054
control	100	0.01	0.01	0.9987	0.0008	0.6777	0.4962
ref	10000	0.05	0.001	0.9256	0	0.3294	0.1092
Groups	N	Fre	alpha	ca-(re+co)	ca-co	co-re	T
case	100	0.001	0.05	1	0.013	1	0.8053
control	100	0.01	0.01	1	0.0008	1	0.5445
ref	10000	0.15	0.001	1	0	1	0.4544
Groups	N	Fre	alpha	ca-(re+co)	ca-co	co-re	T
case	100	0.001	0.05	1	0.013	1	0.813
control	100	0.01	0.01	1	0.0008	1	0.6052
ref	10000	0.3	0.001	1	0	1	0.5242
Groups	N	Fre	alpha	ca-(re+co)	ca-co	co-re	T
case	100	0.001	0.05	0.0177	0.0137	0.595	0.0055
control	100	0.01	0.01	0.0012	0.0008	0.3239	0.0022
ref	100000	0.001	0.001	0.0003	0	0.1842	0.0002
Groups	N	Fre	alpha	ca-(re+co)	ca-co	co-re	T
case	100	0.001	0.05	0	0.0139	0.0277	0
control	100	0.01	0.01	0	0.0008	0.0048	0
ref	100000	0.01	0.001	0	0	0.0005	0
Groups	N	Fre	alpha	ca-(re+co)	ca-co	co-re	T
case	100	0.001	0.05	1	0.014	0.857	0.7007
control	100	0.01	0.01	0.999	0.0008	0.6756	0.4951
ref	100000	0.05	0.001	0.9826	0	0.4026	0.1174
Groups	N	Fre	alpha	ca-(re+co)	ca-co	co-re	T
case	100	0.001	0.05	1	0.0137	1	0.8117
control	100	0.01	0.01	1	0.0009	1	0.5435
ref	100000	0.15	0.001	1	0	1	0.4691
Groups	N	Fre	alpha	ca-(re+co)	ca-co	co-re	T
case	100	0.001	0.05	1	0.014	1	0.8105
control	100	0.01	0.01	1	0.0008	1	0.772
ref	100000	0.3	0.001	1	0	1	0.5413
Groups	N	Fre	alpha	ca-(re+co)	ca-co	co-re	T
case	100	0.001	0.05	0.0141	0.9057	0.9996	0
control	100	0.05	0.01	0.0011	0.714	0.9978	0
ref	10000	0.001	0.001	0	0.3611	0.9932	0
Groups	N	Fre	alpha	ca-(re+co)	ca-co	co-re	T
case	100	0.001	0.05	0	0.9056	0.9517	0
control	100	0.05	0.01	0	0.7145	0.8783	0
ref	10000	0.01	0.001	0	0.3618	0.7199	0
Groups	N	Fre	alpha	ca-(re+co)	ca-co	co-re	T
case	100	0.001	0.05	1	0.9056	0.045	0.9974
control	100	0.05	0.01	0.9989	0.7145	0.0077	0.9879
ref	10000	0.05	0.001	0.9391	0.3618	0.0007	0.8952
Groups	N	Fre	alpha	ca-(re+co)	ca-co	co-re	T
case	100	0.001	0.05	1	0.9062	0.9982	0.9997
control	100	0.05	0.01	1	0.716	0.9847	0.9991
ref	10000	0.15	0.001	1	0.3623	0.9065	0.9969
Groups	N	Fre	alpha	ca-(re+co)	ca-co	co-re	T
case	100	0.001	0.05	1	0.9062	1	0.9999
control	100	0.05	0.01	1	0.716	1	0.9993
ref	10000	0.3	0.001	1	0.3623	1	0.9981
Groups	N	Fre	alpha	ca-(re+co)	ca-co	co-re	T
case	100	0.001	0.05	0.0175	0.9055	0.9996	0
control	100	0.05	0.01	0.001	0.7148	0.9977	0
ref	100000	0.001	0.001	0.0002	0.3621	0.9923	0
Groups	N	Fre	alpha	ca-(re+co)	ca-co	co-re	T
case	100	0.001	0.05	0	0.9051	0.9487	0
control	100	0.05	0.01	0	0.7146	0.8757	0
ref	100000	0.01	0.001	0	0.3635	0.7229	0
Groups	N	Fre	alpha	ca-(re+co)	ca-co	co-re	T
case	100	0.001	0.05	0.9999	0.9046	0.0341	0.9976
control	100	0.05	0.01	0.9988	0.7162	0.008	0.9887
ref	100000	0.05	0.001	0.9824	0.3631	0.0008	0.8986
Groups	N	Fre	alpha	ca-(re+co)	ca-co	co-re	T
case	100	0.001	0.05	1	0.9045	0.9984	0.9999
control	100	0.05	0.01	1	0.7162	0.9879	0.9992
ref	100000	0.15	0.001	1	0.3635	0.921	0.9972
Groups	N	Fre	alpha	ca-(re+co)	ca-co	co-re	T
case	100	0.001	0.05	1	0.907	1	0.9999
control	100	0.05	0.01	1	0.7168	1	0.9996
ref	100000	0.3	0.001	1	0.3614	1	0.9992
Groups	N	Fre	alpha	ca-(re+co)	ca-co	co-re	T
case	100	0.001	0.05	0.0011	1	1	0
control	100	0.15	0.01	0.0001	1	1	0
ref	10000	0.001	0.001	0	0.9999	1	0
Groups	N	Fre	alpha	ca-(re+co)	ca-co	co-re	T
case	100	0.001	0.05	0	1	1	0
control	100	0.15	0.01	0	1	1	0
ref	10000	0.01	0.001	0	0.9999	1	0
Groups	N	Fre	alpha	ca-(re+co)	ca-co	co-re	T
case	100	0.001	0.05	1	1	0.9977	0.0473
control	100	0.15	0.01	0.9991	1	0.9909	0.0207
ref	10000	0.05	0.001	0.9657	0.9999	0.9551	0.0029
Groups	N	Fre	alpha	ca-(re+co)	ca-co	co-re	T
case	100	0.001	0.05	1	1	0.0465	1
control	100	0.15	0.01	1	1	0.0092	1
ref	10000	0.15	0.001	1	0.9999	0.0008	1
Groups	N	Fre	alpha	ca-(re+co)	ca-co	co-re	T
case	100	0.001	0.05	1	1	0.9992	1
control	100	0.15	0.01	1	1	0.9929	1
ref	10000	0.3	0.001	1	0.9999	0.9561	1
Groups	N	Fre	alpha	ca-(re+co)	ca-co	co-re	T
case	100	0.001	0.05	0.0174	1	1	0
control	100	0.15	0.01	0.0012	1	1	0
ref	100000	0.001	0.001	0	0.9999	1	0
Groups	N	Fre	alpha	ca-(re+co)	ca-co	co-re	T
case	100	0.001	0.05	0	1	1	0
control	100	0.15	0.01	0	1	1	0
ref	100000	0.01	0.001	0	0.9999	1	0
Groups	N	Fre	alpha	ca-(re+co)	ca-co	co-re	T
case	100	0.001	0.05	1	1	0.998	0.0371
control	100	0.15	0.01	0.999	1	0.9914	0.0172
ref	100000	0.05	0.001	0.982	0.9999	0.9599	0.0034
Groups	N	Fre	alpha	ca-(re+co)	ca-co	co-re	T
case	100	0.001	0.05	1	1	0.0469	1
control	100	0.15	0.01	1	1	0.0097	1
ref	100000	0.15	0.001	1	1	0.001	1
Groups	N	Fre	alpha	ca-(re+co)	ca-co	co-re	T
case	100	0.001	0.05	1	1	0.9993	1
control	100	0.15	0.01	1	1	0.9944	1
ref	100000	0.3	0.001	1	0.9999	0.9589	1
Groups	N	Fre	alpha	ca-(re+co)	ca-co	co-re	T
case	100	0.001	0.05	0.0005	1	1	0
control	100	0.3	0.01	0	1	1	0
ref	10000	0.001	0.001	0	1	1	0
Groups	N	Fre	alpha	ca-(re+co)	ca-co	co-re	T
case	100	0.001	0.05	0	1	1	0
control	100	0.3	0.01	0	1	1	0
ref	10000	0.01	0.001	0	1	1	0
Groups	N	Fre	alpha	ca-(re+co)	ca-co	co-re	T
case	100	0.001	0.05	1	1	1	0
control	100	0.3	0.01	0.999	1	1	0
ref	10000	0.05	0.001	0.9805	1	1	0
Groups	N	Fre	alpha	ca-(re+co)	ca-co	co-re	T
case	100	0.001	0.05	1	1	0.9992	0.9639
control	100	0.3	0.01	1	1	0.995	0.9473
ref	10000	0.15	0.001	1	1	0.9714	0.9104
Groups	N	Fre	alpha	ca-(re+co)	ca-co	co-re	T
case	100	0.001	0.05	1	1	0.0431	1
control	100	0.3	0.01	1	1	0.008	1
ref	10000	0.3	0.001	1	1	0.0008	1
Groups	N	Fre	alpha	ca-(re+co)	ca-co	co-re	T
case	100	0.001	0.05	0.0174	1	1	0
control	100	0.3	0.01	0.0013	1	1	0
ref	100000	0.001	0.001	0	1	1	0
Groups	N	Fre	alpha	ca-(re+co)	ca-co	co-re	T
case	100	0.001	0.05	0	1	1	0
control	100	0.3	0.01	0	1	1	0
ref	100000	0.01	0.001	0	1	1	0
Groups	N	Fre	alpha	ca-(re+co)	ca-co	co-re	T
case	100	0.001	0.05	1	1	1	0
control	100	0.3	0.01	0.9989	1	1	0
ref	100000	0.05	0.001	0.9823	1	1	0
Groups	N	Fre	alpha	ca-(re+co)	ca-co	co-re	T
case	100	0.001	0.05	1	1	0.9991	0.9612
control	100	0.3	0.01	1	1	0.9954	0.945
ref	100000	0.15	0.001	1	1	0.9737	0.897
Groups	N	Fre	alpha	ca-(re+co)	ca-co	co-re	T
case	100	0.001	0.05	1	1	0.0448	1
control	100	0.3	0.01	1	1	0.0088	1
ref	100000	0.3	0.001	1	1	0.001	1
Groups	N	Fre	alpha	ca-(re+co)	ca-co	co-re	T
case	100	0.001	0.05	0.017	0	0.0202	0.0152
control	100	0.0011	0.01	0.002	0	0.0029	0.0082
ref	10000	0.001	0.001	0.0003	0	0.0005	0.0006
Groups	N	Fre	alpha	ca-(re+co)	ca-co	co-re	T
case	100	0.001	0.05	0	0	0	0
control	100	0.0011	0.01	0	0	0	0
ref	10000	0.01	0.001	0	0	0	0
Groups	N	Fre	alpha	ca-(re+co)	ca-co	co-re	T
case	100	0.001	0.05	1	0	1	0.058
control	100	0.0011	0.01	0.9991	0	0.9984	0.0157
ref	10000	0.05	0.001	0.9201	0	0.9304	0
Groups	N	Fre	alpha	ca-(re+co)	ca-co	co-re	T
case	100	0.001	0.05	1	0	1	0.1651
control	100	0.0011	0.01	1	0	1	0.0171
ref	10000	0.15	0.001	1	0	1	0.0127
Groups	N	Fre	alpha	ca-(re+co)	ca-co	co-re	T
case	100	0.001	0.05	1	0	1	0.1665
control	100	0.0011	0.01	1	0	1	0.0562
ref	10000	0.3	0.001	1	0	1	0.0169
Groups	N	Fre	alpha	ca-(re+co)	ca-co	co-re	T
case	100	0.001	0.05	0.0172	0	0.021	0.0159
control	100	0.0011	0.01	0.0011	0	0.0017	0.0118
ref	100000	0.001	0.001	0.0003	0	0.0003	0.0008
Groups	N	Fre	alpha	ca-(re+co)	ca-co	co-re	T
case	100	0.001	0.05	0	0	0	0
control	100	0.0011	0.01	0	0	0	0
ref	100000	0.01	0.001	0	0	0	0
Groups	N	Fre	alpha	ca-(re+co)	ca-co	co-re	T
case	100	0.001	0.05	1	0	0.9999	0.1187
control	100	0.0011	0.01	0.9989	0	0.9986	0.0162
ref	100000	0.05	0.001	0.982	0	0.9783	0.0001
Groups	N	Fre	alpha	ca-(re+co)	ca-co	co-re	T
case	100	0.001	0.05	1	0	1	0.1689
control	100	0.0011	0.01	1	0	1	0.018
ref	100000	0.15	0.001	1	0	1	0.0146
Groups	N	Fre	alpha	ca-(re+co)	ca-co	co-re	T
case	100	0.001	0.05	1	0	1	0.167
control	100	0.0011	0.01	1	0	1	0.1646
ref	100000	0.3	0.001	1	0	1	0.0178
Groups	N	Fre	alpha	ca-(re+co)	ca-co	co-re	T
case	100	0.001	0.05	0.0176	0.0194	0.646	0.0035
control	100	0.011	0.01	0.0016	0.0014	0.3954	0.0013
ref	10000	0.001	0.001	0.0002	0.0001	0.2388	0.0001
Groups	N	Fre	alpha	ca-(re+co)	ca-co	co-re	T
case	100	0.001	0.05	0	0.0194	0.043	0
control	100	0.011	0.01	0	0.0015	0.0075	0
ref	10000	0.01	0.001	0	0.0001	0.001	0
Groups	N	Fre	alpha	ca-(re+co)	ca-co	co-re	T
case	100	0.001	0.05	1	0.0196	0.8778	0.6492
control	100	0.011	0.01	0.9989	0.0015	0.6231	0.542
ref	10000	0.05	0.001	0.9234	0.0001	0.2876	0.1364
Groups	N	Fre	alpha	ca-(re+co)	ca-co	co-re	T
case	100	0.001	0.05	1	0.0196	1	0.8325
control	100	0.011	0.01	1	0.0015	1	0.5938
ref	10000	0.15	0.001	1	0.0001	1	0.5019
Groups	N	Fre	alpha	ca-(re+co)	ca-co	co-re	T
case	100	0.001	0.05	1	0.0195	1	0.84
control	100	0.011	0.01	1	0.0014	1	0.6486
ref	10000	0.3	0.001	1	0	1	0.5712
Groups	N	Fre	alpha	ca-(re+co)	ca-co	co-re	T
case	100	0.001	0.05	0.0175	0.0206	0.6463	0.0053
control	100	0.011	0.01	0.0011	0.0017	0.3776	0.002
ref	100000	0.001	0.001	0.0003	0	0.2231	0.0002
Groups	N	Fre	alpha	ca-(re+co)	ca-co	co-re	T
case	100	0.001	0.05	0	0.0204	0.0393	0
control	100	0.011	0.01	0	0.0017	0.0073	0
ref	100000	0.01	0.001	0	0	0.0012	0
Groups	N	Fre	alpha	ca-(re+co)	ca-co	co-re	T
case	100	0.001	0.05	0.9999	0.0203	0.8202	0.7317
control	100	0.011	0.01	0.9988	0.0018	0.6216	0.5388
ref	100000	0.05	0.001	0.982	0	0.3548	0.1478
Groups	N	Fre	alpha	ca-(re+co)	ca-co	co-re	T
case	100	0.001	0.05	1	0.0204	1	0.8409
control	100	0.011	0.01	1	0.0018	1	0.5931
ref	100000	0.15	0.001	1	0	1	0.5152
Groups	N	Fre	alpha	ca-(re+co)	ca-co	co-re	T
case	100	0.001	0.05	1	0.0204	1	0.8421
control	100	0.011	0.01	1	0.0018	1	0.8042
ref	100000	0.3	0.001	1	0	1	0.5945
Groups	N	Fre	alpha	ca-(re+co)	ca-co	co-re	T
case	100	0.001	0.05	0.0133	0.9446	0.9999	0
control	100	0.055	0.01	0.0012	0.8007	0.999	0
ref	10000	0.001	0.001	0	0.4789	0.997	0
Groups	N	Fre	alpha	ca-(re+co)	ca-co	co-re	T
case	100	0.001	0.05	0	0.9446	0.975	0
control	100	0.055	0.01	0	0.8007	0.929	0
ref	10000	0.01	0.001	0	0.4789	0.8128	0
Groups	N	Fre	alpha	ca-(re+co)	ca-co	co-re	T
case	100	0.001	0.05	1	0.9443	0.0645	0.9951
control	100	0.055	0.01	0.9988	0.8007	0.015	0.9807
ref	10000	0.05	0.001	0.9407	0.4797	0.0017	0.8765
Groups	N	Fre	alpha	ca-(re+co)	ca-co	co-re	T
case	100	0.001	0.05	1	0.9443	0.9942	0.9999
control	100	0.055	0.01	1	0.8007	0.9652	0.9997
ref	10000	0.15	0.001	1	0.4797	0.8386	0.9986
Groups	N	Fre	alpha	ca-(re+co)	ca-co	co-re	T
case	100	0.001	0.05	1	0.9443	1	0.9999
control	100	0.055	0.01	1	0.8014	1	0.9997
ref	10000	0.3	0.001	1	0.4801	1	0.9992
Groups	N	Fre	alpha	ca-(re+co)	ca-co	co-re	T
case	100	0.001	0.05	0.0182	0.9438	0.9998	0
control	100	0.055	0.01	0.0011	0.8008	0.999	0
ref	100000	0.001	0.001	0.0001	0.4809	0.9967	0
Groups	N	Fre	alpha	ca-(re+co)	ca-co	co-re	T
case	100	0.001	0.05	0	0.9446	0.9723	0
control	100	0.055	0.01	0	0.8024	0.9269	0
ref	100000	0.01	0.001	0	0.4797	0.8154	0
Groups	N	Fre	alpha	ca-(re+co)	ca-co	co-re	T
case	100	0.001	0.05	0.9999	0.9443	0.058	0.995
control	100	0.055	0.01	0.999	0.8012	0.0155	0.9817
ref	100000	0.05	0.001	0.9819	0.4793	0.0019	0.8808
Groups	N	Fre	alpha	ca-(re+co)	ca-co	co-re	T
case	100	0.001	0.05	1	0.9426	0.9951	0.9999
control	100	0.055	0.01	1	0.7993	0.9715	0.9997
ref	100000	0.15	0.001	1	0.4803	0.8605	0.9989
Groups	N	Fre	alpha	ca-(re+co)	ca-co	co-re	T
case	100	0.001	0.05	1	0.9428	1	1
control	100	0.055	0.01	1	0.8	1	0.9998
ref	100000	0.3	0.001	1	0.481	1	0.9997
Groups	N	Fre	alpha	ca-(re+co)	ca-co	co-re	T
case	100	0.001	0.05	0.0014	1	1	0
control	100	0.165	0.01	0.0001	1	1	0
ref	10000	0.001	0.001	0	1	1	0
Groups	N	Fre	alpha	ca-(re+co)	ca-co	co-re	T
case	100	0.001	0.05	0	1	1	0
control	100	0.165	0.01	0	1	1	0
ref	10000	0.01	0.001	0	1	1	0
Groups	N	Fre	alpha	ca-(re+co)	ca-co	co-re	T
case	100	0.001	0.05	1	1	0.9997	0.0127
control	100	0.165	0.01	0.9987	1	0.9984	0.0047
ref	10000	0.05	0.001	0.9681	1	0.9884	0.0004
Groups	N	Fre	alpha	ca-(re+co)	ca-co	co-re	T
case	100	0.001	0.05	1	1	0.0932	1
control	100	0.165	0.01	1	1	0.0259	1
ref	10000	0.15	0.001	1	1	0.0037	1
Groups	N	Fre	alpha	ca-(re+co)	ca-co	co-re	T
case	100	0.001	0.05	1	1	0.994	1
control	100	0.165	0.01	1	1	0.9686	1
ref	10000	0.3	0.001	1	1	0.8656	1
Groups	N	Fre	alpha	ca-(re+co)	ca-co	co-re	T
case	100	0.001	0.05	0.0174	1	1	0
control	100	0.165	0.01	0.0012	1	1	0
ref	100000	0.001	0.001	0.0001	1	1	0
Groups	N	Fre	alpha	ca-(re+co)	ca-co	co-re	T
case	100	0.001	0.05	0	1	1	0
control	100	0.165	0.01	0	1	1	0
ref	100000	0.01	0.001	0	1	1	0
Groups	N	Fre	alpha	ca-(re+co)	ca-co	co-re	T
case	100	0.001	0.05	0.9999	1	0.9997	0.0103
control	100	0.165	0.01	0.9988	1	0.9983	0.0038
ref	100000	0.05	0.001	0.9822	1	0.989	0.0005
Groups	N	Fre	alpha	ca-(re+co)	ca-co	co-re	T
case	100	0.001	0.05	1	1	0.0913	1
control	100	0.165	0.01	1	1	0.0265	1
ref	100000	0.15	0.001	1	1	0.004	1
Groups	N	Fre	alpha	ca-(re+co)	ca-co	co-re	T
case	100	0.001	0.05	1	1	0.9949	1
control	100	0.165	0.01	1	1	0.9723	1
ref	100000	0.3	0.001	1	1	0.8746	1
Groups	N	Fre	alpha	ca-(re+co)	ca-co	co-re	T
case	100	0.001	0.05	0.0004	1	1	0
control	100	0.33	0.01	0	1	1	0
ref	10000	0.001	0.001	0	1	1	0
Groups	N	Fre	alpha	ca-(re+co)	ca-co	co-re	T
case	100	0.001	0.05	0	1	1	0
control	100	0.33	0.01	0	1	1	0
ref	10000	0.01	0.001	0	1	1	0
Groups	N	Fre	alpha	ca-(re+co)	ca-co	co-re	T
case	100	0.001	0.05	1	1	1	0
control	100	0.33	0.01	0.999	1	1	0
ref	10000	0.05	0.001	0.9812	1	1	0
Groups	N	Fre	alpha	ca-(re+co)	ca-co	co-re	T
case	100	0.001	0.05	1	1	1	0.819
control	100	0.33	0.01	1	1	0.9996	0.7669
ref	10000	0.15	0.001	1	1	0.9971	0.6776
Groups	N	Fre	alpha	ca-(re+co)	ca-co	co-re	T
case	100	0.001	0.05	1	1	0.1424	1
control	100	0.33	0.01	1	1	0.0451	1
ref	10000	0.3	0.001	1	1	0.0079	1
Groups	N	Fre	alpha	ca-(re+co)	ca-co	co-re	T
case	100	0.001	0.05	0.0172	1	1	0
control	100	0.33	0.01	0.0011	1	1	0
ref	100000	0.001	0.001	0.0001	1	1	0
Groups	N	Fre	alpha	ca-(re+co)	ca-co	co-re	T
case	100	0.001	0.05	0	1	1	0
control	100	0.33	0.01	0	1	1	0
ref	100000	0.01	0.001	0	1	1	0
Groups	N	Fre	alpha	ca-(re+co)	ca-co	co-re	T
case	100	0.001	0.05	1	1	1	0
control	100	0.33	0.01	0.9992	1	1	0
ref	100000	0.05	0.001	0.9828	1	1	0
Groups	N	Fre	alpha	ca-(re+co)	ca-co	co-re	T
case	100	0.001	0.05	1	1	1	0.8079
control	100	0.33	0.01	1	1	0.9996	0.7611
ref	100000	0.15	0.001	1	1	0.9974	0.6441
Groups	N	Fre	alpha	ca-(re+co)	ca-co	co-re	T
case	100	0.001	0.05	1	1	0.1439	1
control	100	0.33	0.01	1	1	0.0437	1
[truncated: 50,429 more rows]
