# Supplementary material for: Robust Reference Powered Association Test of Genome-Wide Association Studies
Source: Front Genet. 2019 Apr 9;10:319. doi: 10.3389/fgene.2019.00319 (PMC6465778; doi:10.3389/fgene.2019.00319)
Supplement: TABLE S2 — Evaluation of the influence of control size in different model. [file Table_2.XLS]

## Sheet: fp_output
Supplementary Table 2. Evaluation of the influence of control size in different model
Groups	N	Fre	alpha	ca-(re+co)	ca-co	co-re	T
case	500	0.12	0.05	0.7522	0.0408	0.1155	0.6725
control	50	0.12	0.01	0.5199	0.0084	0.0239	0.4561
ref	10000	0.15	0.001	0.2447	0.0008	0.0049	0.2128
Groups	N	Fre	alpha	ca-(re+co)	ca-co	co-re	T
case	500	0.12	0.05	0.745	0.0428	0.1965	0.5986
control	100	0.12	0.01	0.5109	0.0086	0.0664	0.3952
ref	10000	0.15	0.001	0.2393	0.0011	0.0125	0.1797
Groups	N	Fre	alpha	ca-(re+co)	ca-co	co-re	T
case	500	0.12	0.05	0.7422	0.0441	0.279	0.5398
control	150	0.12	0.01	0.5086	0.0085	0.1108	0.3488
ref	10000	0.15	0.001	0.2374	0.0008	0.0261	0.1529
Groups	N	Fre	alpha	ca-(re+co)	ca-co	co-re	T
case	500	0.12	0.05	0.7386	0.0444	0.3783	0.4837
control	200	0.12	0.01	0.5044	0.0089	0.1663	0.3064
ref	10000	0.15	0.001	0.2348	0.0009	0.0433	0.1316
Groups	N	Fre	alpha	ca-(re+co)	ca-co	co-re	T
case	500	0.12	0.05	0.737	0.0458	0.4591	0.4336
control	250	0.12	0.01	0.4998	0.009	0.2274	0.2667
ref	10000	0.15	0.001	0.2315	0.001	0.0677	0.1129
Groups	N	Fre	alpha	ca-(re+co)	ca-co	co-re	T
case	500	0.12	0.05	0.732	0.0446	0.5317	0.3898
control	300	0.12	0.01	0.4934	0.0087	0.2872	0.2346
ref	10000	0.15	0.001	0.2256	0.0009	0.0976	0.0971
Groups	N	Fre	alpha	ca-(re+co)	ca-co	co-re	T
case	500	0.12	0.05	0.7284	0.0467	0.5966	0.3474
control	350	0.12	0.01	0.4903	0.009	0.3499	0.2064
ref	10000	0.15	0.001	0.2254	0.0007	0.1317	0.0837
Groups	N	Fre	alpha	ca-(re+co)	ca-co	co-re	T
case	500	0.12	0.05	0.7225	0.0454	0.6588	0.3101
control	400	0.12	0.01	0.4842	0.0089	0.4082	0.1783
ref	10000	0.15	0.001	0.2187	0.0009	0.166	0.0711
Groups	N	Fre	alpha	ca-(re+co)	ca-co	co-re	T
case	500	0.12	0.05	0.7213	0.0458	0.7104	0.2764
control	450	0.12	0.01	0.4803	0.0086	0.4686	0.1578
ref	10000	0.15	0.001	0.2183	0.0008	0.2056	0.061
Groups	N	Fre	alpha	ca-(re+co)	ca-co	co-re	T
case	500	0.12	0.05	0.7144	0.0436	0.756	0.2433
control	500	0.12	0.01	0.4722	0.008	0.5246	0.1368
ref	10000	0.15	0.001	0.2115	0.0007	0.2504	0.0514
Groups	N	Fre	alpha	ca-(re+co)	ca-co	co-re	T
case	500	0.12	0.05	0.7135	0.0463	0.795	0.2187
control	550	0.12	0.01	0.4714	0.0088	0.5753	0.1221
ref	10000	0.15	0.001	0.2093	0.0008	0.2918	0.0448
Groups	N	Fre	alpha	ca-(re+co)	ca-co	co-re	T
case	500	0.12	0.05	0.7079	0.0469	0.8298	0.1955
control	600	0.12	0.01	0.4682	0.009	0.624	0.1073
ref	10000	0.15	0.001	0.2072	0.0009	0.3374	0.0386
Groups	N	Fre	alpha	ca-(re+co)	ca-co	co-re	T
case	500	0.12	0.05	0.7049	0.046	0.856	0.1735
control	650	0.12	0.01	0.4595	0.0092	0.666	0.0922
ref	10000	0.15	0.001	0.2011	0.0008	0.3791	0.0324
Groups	N	Fre	alpha	ca-(re+co)	ca-co	co-re	T
case	500	0.12	0.05	0.7011	0.0465	0.8808	0.1536
control	700	0.12	0.01	0.4564	0.0089	0.7077	0.0818
ref	10000	0.15	0.001	0.2	0.0008	0.4255	0.029
Groups	N	Fre	alpha	ca-(re+co)	ca-co	co-re	T
case	500	0.12	0.05	0.6968	0.0461	0.8978	0.138
control	750	0.12	0.01	0.4512	0.0091	0.7389	0.0729
ref	10000	0.15	0.001	0.1958	0.0009	0.463	0.0247
Groups	N	Fre	alpha	ca-(re+co)	ca-co	co-re	T
case	500	0.12	0.05	0.694	0.0463	0.9189	0.1223
control	800	0.12	0.01	0.4469	0.0094	0.7764	0.0626
ref	10000	0.15	0.001	0.1931	0.0009	0.5093	0.0211
Groups	N	Fre	alpha	ca-(re+co)	ca-co	co-re	T
case	500	0.12	0.05	0.6923	0.0469	0.9304	0.1076
control	850	0.12	0.01	0.4422	0.0095	0.8019	0.0555
ref	10000	0.15	0.001	0.1896	0.0011	0.5474	0.0195
Groups	N	Fre	alpha	ca-(re+co)	ca-co	co-re	T
case	500	0.12	0.05	0.687	0.0476	0.9414	0.0972
control	900	0.12	0.01	0.4394	0.0097	0.8248	0.0499
ref	10000	0.15	0.001	0.1871	0.0009	0.5812	0.0166
Groups	N	Fre	alpha	ca-(re+co)	ca-co	co-re	T
case	500	0.12	0.05	0.6822	0.0471	0.9525	0.0842
control	950	0.12	0.01	0.4321	0.0092	0.8501	0.0417
ref	10000	0.15	0.001	0.1833	0.001	0.6174	0.0143
Groups	N	Fre	alpha	ca-(re+co)	ca-co	co-re	T
case	500	0.12	0.05	0.6794	0.0474	0.9603	0.0766
control	1000	0.12	0.01	0.4305	0.0091	0.8683	0.0376
ref	10000	0.15	0.001	0.1833	0.0009	0.652	0.0122
Groups	N	Fre	alpha	ca-(re+co)	ca-co	co-re	T
case	500	0.12	0.05	0.6712	0.0465	0.9673	0.0666
control	1050	0.12	0.01	0.4252	0.0085	0.886	0.0317
ref	10000	0.15	0.001	0.1776	0.0008	0.6829	0.0101
Groups	N	Fre	alpha	ca-(re+co)	ca-co	co-re	T
case	500	0.12	0.05	0.6706	0.0457	0.9728	0.0594
control	1100	0.12	0.01	0.422	0.0087	0.9034	0.0283
ref	10000	0.15	0.001	0.178	0.0008	0.7139	0.0088
Groups	N	Fre	alpha	ca-(re+co)	ca-co	co-re	T
case	500	0.12	0.05	0.665	0.0466	0.9778	0.0529
control	1150	0.12	0.01	0.4171	0.0092	0.9158	0.0252
ref	10000	0.15	0.001	0.1734	0.0007	0.7409	0.0079
Groups	N	Fre	alpha	ca-(re+co)	ca-co	co-re	T
case	500	0.12	0.05	0.6615	0.0464	0.9812	0.0455
control	1200	0.12	0.01	0.4138	0.0091	0.9256	0.0209
ref	10000	0.15	0.001	0.1695	0.0009	0.762	0.0062
Groups	N	Fre	alpha	ca-(re+co)	ca-co	co-re	T
case	500	0.12	0.05	0.6571	0.0464	0.9845	0.0409
control	1250	0.12	0.01	0.4092	0.0091	0.9365	0.0186
ref	10000	0.15	0.001	0.1673	0.0008	0.7852	0.0057
Groups	N	Fre	alpha	ca-(re+co)	ca-co	co-re	T
case	500	0.12	0.05	0.6543	0.0459	0.9876	0.0358
control	1300	0.12	0.01	0.4062	0.0091	0.9457	0.0164
ref	10000	0.15	0.001	0.166	0.0008	0.8088	0.0053
Groups	N	Fre	alpha	ca-(re+co)	ca-co	co-re	T
case	500	0.12	0.05	0.6516	0.047	0.9895	0.0319
control	1350	0.12	0.01	0.4033	0.0093	0.9536	0.0153
ref	10000	0.15	0.001	0.1647	0.0008	0.8267	0.0046
Groups	N	Fre	alpha	ca-(re+co)	ca-co	co-re	T
case	500	0.12	0.05	0.6464	0.0477	0.9911	0.029
control	1400	0.12	0.01	0.3978	0.0094	0.9596	0.0137
ref	10000	0.15	0.001	0.1613	0.0008	0.8423	0.0041
Groups	N	Fre	alpha	ca-(re+co)	ca-co	co-re	T
case	500	0.12	0.05	0.6445	0.0479	0.9927	0.0264
control	1450	0.12	0.01	0.396	0.0094	0.9645	0.0123
ref	10000	0.15	0.001	0.1598	0.001	0.8593	0.0034
Groups	N	Fre	alpha	ca-(re+co)	ca-co	co-re	T
case	500	0.12	0.05	0.6387	0.0469	0.9944	0.0229
control	1500	0.12	0.01	0.3927	0.0092	0.971	0.0106
ref	10000	0.15	0.001	0.1555	0.0009	0.874	0.0031
Groups	N	Fre	alpha	ca-(re+co)	ca-co	co-re	T
case	500	0.12	0.05	0.6342	0.0482	0.9948	0.0207
control	1550	0.12	0.01	0.3879	0.0096	0.9743	0.0095
ref	10000	0.15	0.001	0.1538	0.0011	0.8877	0.0028
Groups	N	Fre	alpha	ca-(re+co)	ca-co	co-re	T
case	500	0.12	0.05	0.6334	0.047	0.996	0.0183
control	1600	0.12	0.01	0.3849	0.0095	0.9774	0.0082
ref	10000	0.15	0.001	0.1526	0.0009	0.8993	0.0026
Groups	N	Fre	alpha	ca-(re+co)	ca-co	co-re	T
case	500	0.12	0.05	0.6293	0.0488	0.9967	0.0167
control	1650	0.12	0.01	0.3804	0.0099	0.9814	0.0073
ref	10000	0.15	0.001	0.1509	0.0012	0.9122	0.0021
Groups	N	Fre	alpha	ca-(re+co)	ca-co	co-re	T
case	500	0.12	0.05	0.6246	0.0474	0.9974	0.0143
control	1700	0.12	0.01	0.3757	0.0093	0.9834	0.0062
ref	10000	0.15	0.001	0.146	0.0008	0.9187	0.0018
Groups	N	Fre	alpha	ca-(re+co)	ca-co	co-re	T
case	500	0.12	0.05	0.6205	0.0469	0.9974	0.0126
control	1750	0.12	0.01	0.3721	0.0092	0.9856	0.0055
ref	10000	0.15	0.001	0.1456	0.0008	0.928	0.0016
Groups	N	Fre	alpha	ca-(re+co)	ca-co	co-re	T
case	500	0.12	0.05	0.6183	0.0469	0.998	0.0113
control	1800	0.12	0.01	0.3701	0.0096	0.9875	0.005
ref	10000	0.15	0.001	0.1423	0.0011	0.9337	0.0014
Groups	N	Fre	alpha	ca-(re+co)	ca-co	co-re	T
case	500	0.12	0.05	0.6152	0.0458	0.9984	0.0092
control	1850	0.12	0.01	0.3665	0.0089	0.9897	0.004
ref	10000	0.15	0.001	0.1415	0.0009	0.9426	0.0011
Groups	N	Fre	alpha	ca-(re+co)	ca-co	co-re	T
case	500	0.12	0.05	0.6154	0.0468	0.9986	0.009
control	1900	0.12	0.01	0.3661	0.0099	0.9909	0.004
ref	10000	0.15	0.001	0.1405	0.001	0.9492	0.001
Groups	N	Fre	alpha	ca-(re+co)	ca-co	co-re	T
case	500	0.12	0.05	0.6103	0.0463	0.9987	0.0075
control	1950	0.12	0.01	0.3626	0.0092	0.9924	0.0033
ref	10000	0.15	0.001	0.1371	0.001	0.9553	0.0009
Groups	N	Fre	alpha	ca-(re+co)	ca-co	co-re	T
case	500	0.12	0.05	0.6047	0.0469	0.9992	0.007
control	2000	0.12	0.01	0.3561	0.0094	0.9933	0.0029
ref	10000	0.15	0.001	0.1351	0.0008	0.9598	0.0007
Groups	N	Fre	alpha	ca-(re+co)	ca-co	co-re	T
case	500	0.12	0.05	0.6038	0.0463	0.9992	0.0064
control	2050	0.12	0.01	0.3548	0.0088	0.9944	0.0028
ref	10000	0.15	0.001	0.1334	0.0008	0.9629	0.0008
Groups	N	Fre	alpha	ca-(re+co)	ca-co	co-re	T
case	500	0.12	0.05	0.5982	0.046	0.9992	0.0055
control	2100	0.12	0.01	0.3518	0.0091	0.9947	0.0024
ref	10000	0.15	0.001	0.1316	0.001	0.9677	0.0007
Groups	N	Fre	alpha	ca-(re+co)	ca-co	co-re	T
case	500	0.12	0.05	0.5958	0.0464	0.9994	0.0046
control	2150	0.12	0.01	0.3457	0.0087	0.9953	0.0019
ref	10000	0.15	0.001	0.1281	0.001	0.9711	0.0005
Groups	N	Fre	alpha	ca-(re+co)	ca-co	co-re	T
case	500	0.12	0.05	0.5926	0.0469	0.9995	0.0044
control	2200	0.12	0.01	0.3452	0.0094	0.9964	0.0017
ref	10000	0.15	0.001	0.1279	0.001	0.975	0.0003
Groups	N	Fre	alpha	ca-(re+co)	ca-co	co-re	T
case	500	0.12	0.05	0.5865	0.0478	0.9996	0.0039
control	2250	0.12	0.01	0.3404	0.0094	0.997	0.0016
ref	10000	0.15	0.001	0.1247	0.0009	0.9779	0.0004
Groups	N	Fre	alpha	ca-(re+co)	ca-co	co-re	T
case	500	0.12	0.05	0.5832	0.0472	0.9997	0.0034
control	2300	0.12	0.01	0.3376	0.009	0.9975	0.0014
ref	10000	0.15	0.001	0.1228	0.0009	0.9796	0.0003
Groups	N	Fre	alpha	ca-(re+co)	ca-co	co-re	T
case	500	0.12	0.05	0.5779	0.0467	0.9997	0.0028
control	2350	0.12	0.01	0.3325	0.0094	0.9978	0.0013
ref	10000	0.15	0.001	0.1198	0.0009	0.9823	0.0003
Groups	N	Fre	alpha	ca-(re+co)	ca-co	co-re	T
case	500	0.12	0.05	0.5746	0.0457	0.9998	0.0025
control	2400	0.12	0.01	0.3268	0.0092	0.998	0.001
ref	10000	0.15	0.001	0.1192	0.001	0.9845	0.0002
Groups	N	Fre	alpha	ca-(re+co)	ca-co	co-re	T
case	500	0.12	0.05	0.5711	0.0479	0.9999	0.0025
control	2450	0.12	0.01	0.326	0.0095	0.9984	0.001
ref	10000	0.15	0.001	0.1197	0.0009	0.9862	0.0002
Groups	N	Fre	alpha	ca-(re+co)	ca-co	co-re	T
case	500	0.12	0.05	0.5701	0.0463	0.9999	0.0022
control	2500	0.12	0.01	0.3255	0.0093	0.9985	0.0009
ref	10000	0.15	0.001	0.1183	0.0008	0.9869	0.0002
Groups	N	Fre	alpha	ca-(re+co)	ca-co	co-re	T
case	500	0.135	0.05	0.2424	0.0418	0.0599	0.2322
control	50	0.135	0.01	0.0931	0.0075	0.0098	0.0898
ref	10000	0.15	0.001	0.02	0.0007	0.0017	0.0194
Groups	N	Fre	alpha	ca-(re+co)	ca-co	co-re	T
case	500	0.135	0.05	0.2379	0.0441	0.0773	0.2152
control	100	0.135	0.01	0.0908	0.0089	0.0187	0.0819
ref	10000	0.15	0.001	0.0195	0.0007	0.0025	0.0182
Groups	N	Fre	alpha	ca-(re+co)	ca-co	co-re	T
case	500	0.135	0.05	0.2374	0.0443	0.0928	0.2063
control	150	0.135	0.01	0.0901	0.0086	0.0258	0.0774
ref	10000	0.15	0.001	0.0198	0.0008	0.004	0.0172
Groups	N	Fre	alpha	ca-(re+co)	ca-co	co-re	T
case	500	0.135	0.05	0.2352	0.045	0.1202	0.1933
control	200	0.135	0.01	0.0888	0.0083	0.0341	0.0735
ref	10000	0.15	0.001	0.0197	0.0009	0.0051	0.0163
Groups	N	Fre	alpha	ca-(re+co)	ca-co	co-re	T
case	500	0.135	0.05	0.2334	0.0456	0.1409	0.1844
control	250	0.135	0.01	0.0891	0.0087	0.0432	0.0694
ref	10000	0.15	0.001	0.0194	0.0008	0.0072	0.0151
Groups	N	Fre	alpha	ca-(re+co)	ca-co	co-re	T
case	500	0.135	0.05	0.2326	0.0467	0.1628	0.1746
control	300	0.135	0.01	0.0876	0.0088	0.0522	0.0652
ref	10000	0.15	0.001	0.0186	0.0009	0.0092	0.0139
Groups	N	Fre	alpha	ca-(re+co)	ca-co	co-re	T
case	500	0.135	0.05	0.2315	0.0466	0.1789	0.1661
control	350	0.135	0.01	0.0886	0.0092	0.0614	0.0631
ref	10000	0.15	0.001	0.019	0.0009	0.0117	0.0134
Groups	N	Fre	alpha	ca-(re+co)	ca-co	co-re	T
case	500	0.135	0.05	0.2269	0.0452	0.2024	0.1571
control	400	0.135	0.01	0.0855	0.0089	0.0707	0.0586
ref	10000	0.15	0.001	0.0187	0.0009	0.0134	0.0127
Groups	N	Fre	alpha	ca-(re+co)	ca-co	co-re	T
case	500	0.135	0.05	0.2275	0.0462	0.2199	0.1512
control	450	0.135	0.01	0.0864	0.009	0.0823	0.0558
ref	10000	0.15	0.001	0.018	0.001	0.0167	0.0117
Groups	N	Fre	alpha	ca-(re+co)	ca-co	co-re	T
case	500	0.135	0.05	0.228	0.0424	0.2438	0.1441
control	500	0.135	0.01	0.0853	0.008	0.0942	0.0534
ref	10000	0.15	0.001	0.018	0.0008	0.0202	0.0108
Groups	N	Fre	alpha	ca-(re+co)	ca-co	co-re	T
case	500	0.135	0.05	0.2214	0.0457	0.2607	0.1354
control	550	0.135	0.01	0.083	0.0091	0.1042	0.0495
ref	10000	0.15	0.001	0.0174	0.0009	0.0231	0.0104
Groups	N	Fre	alpha	ca-(re+co)	ca-co	co-re	T
case	500	0.135	0.05	0.2229	0.0469	0.2838	0.1295
control	600	0.135	0.01	0.0829	0.0093	0.1173	0.0475
ref	10000	0.15	0.001	0.0172	0.0008	0.0284	0.0099
Groups	N	Fre	alpha	ca-(re+co)	ca-co	co-re	T
case	500	0.135	0.05	0.2226	0.0483	0.3049	0.1256
control	650	0.135	0.01	0.0828	0.009	0.1277	0.0464
ref	10000	0.15	0.001	0.0173	0.001	0.0313	0.0095
Groups	N	Fre	alpha	ca-(re+co)	ca-co	co-re	T
case	500	0.135	0.05	0.2168	0.0467	0.3265	0.1158
control	700	0.135	0.01	0.0792	0.0087	0.1401	0.0413
ref	10000	0.15	0.001	0.0158	0.0008	0.0352	0.0083
Groups	N	Fre	alpha	ca-(re+co)	ca-co	co-re	T
case	500	0.135	0.05	0.2169	0.0468	0.341	0.1124
control	750	0.135	0.01	0.0794	0.0094	0.1511	0.041
ref	10000	0.15	0.001	0.0166	0.0009	0.0398	0.0085
Groups	N	Fre	alpha	ca-(re+co)	ca-co	co-re	T
case	500	0.135	0.05	0.2145	0.0453	0.3611	0.1069
control	800	0.135	0.01	0.0788	0.0088	0.1622	0.037
ref	10000	0.15	0.001	0.0161	0.0009	0.0442	0.0074
Groups	N	Fre	alpha	ca-(re+co)	ca-co	co-re	T
case	500	0.135	0.05	0.2147	0.0468	0.3795	0.1023
control	850	0.135	0.01	0.0777	0.0092	0.1755	0.0367
ref	10000	0.15	0.001	0.0161	0.0009	0.0494	0.0076
Groups	N	Fre	alpha	ca-(re+co)	ca-co	co-re	T
case	500	0.135	0.05	0.2146	0.0462	0.3962	0.0986
control	900	0.135	0.01	0.0769	0.0089	0.1878	0.0343
ref	10000	0.15	0.001	0.0152	0.0009	0.0539	0.0066
Groups	N	Fre	alpha	ca-(re+co)	ca-co	co-re	T
case	500	0.135	0.05	0.2097	0.047	0.4137	0.0934
control	950	0.135	0.01	0.076	0.0087	0.2	0.0325
ref	10000	0.15	0.001	0.0152	0.0008	0.0594	0.0063
Groups	N	Fre	alpha	ca-(re+co)	ca-co	co-re	T
case	500	0.135	0.05	0.211	0.0457	0.4314	0.0905
control	1000	0.135	0.01	0.0753	0.0086	0.2127	0.0311
ref	10000	0.15	0.001	0.0156	0.0009	0.0636	0.0062
Groups	N	Fre	alpha	ca-(re+co)	ca-co	co-re	T
case	500	0.135	0.05	0.2091	0.0466	0.4474	0.0865
control	1050	0.135	0.01	0.0741	0.0093	0.225	0.0301
ref	10000	0.15	0.001	0.0153	0.001	0.0681	0.0057
Groups	N	Fre	alpha	ca-(re+co)	ca-co	co-re	T
case	500	0.135	0.05	0.2055	0.0465	0.464	0.0811
control	1100	0.135	0.01	0.0739	0.0098	0.239	0.0282
ref	10000	0.15	0.001	0.0146	0.0011	0.0738	0.0058
Groups	N	Fre	alpha	ca-(re+co)	ca-co	co-re	T
case	500	0.135	0.05	0.203	0.0469	0.4818	0.0777
control	1150	0.135	0.01	0.0728	0.009	0.2505	0.0275
ref	10000	0.15	0.001	0.015	0.0011	0.0812	0.0054
Groups	N	Fre	alpha	ca-(re+co)	ca-co	co-re	T
case	500	0.135	0.05	0.202	0.0474	0.4931	0.0738
control	1200	0.135	0.01	0.0725	0.0097	0.2599	0.0263
ref	10000	0.15	0.001	0.0151	0.0009	0.0859	0.0054
Groups	N	Fre	alpha	ca-(re+co)	ca-co	co-re	T
case	500	0.135	0.05	0.2027	0.0474	0.5102	0.0723
control	1250	0.135	0.01	0.0722	0.0095	0.2768	0.0248
ref	10000	0.15	0.001	0.0148	0.001	0.0941	0.0049
Groups	N	Fre	alpha	ca-(re+co)	ca-co	co-re	T
case	500	0.135	0.05	0.1978	0.0472	0.5245	0.0689
control	1300	0.135	0.01	0.0719	0.0091	0.2872	0.0245
ref	10000	0.15	0.001	0.0143	0.001	0.0991	0.0046
Groups	N	Fre	alpha	ca-(re+co)	ca-co	co-re	T
case	500	0.135	0.05	0.1974	0.0476	0.5379	0.0661
control	1350	0.135	0.01	0.0704	0.0095	0.2986	0.0227
ref	10000	0.15	0.001	0.0146	0.0009	0.1057	0.0048
Groups	N	Fre	alpha	ca-(re+co)	ca-co	co-re	T
case	500	0.135	0.05	0.1978	0.0477	0.5543	0.0629
control	1400	0.135	0.01	0.0719	0.009	0.31	0.0218
ref	10000	0.15	0.001	0.014	0.0009	0.111	0.0043
Groups	N	Fre	alpha	ca-(re+co)	ca-co	co-re	T
case	500	0.135	0.05	0.1966	0.0465	0.5658	0.0597
control	1450	0.135	0.01	0.0694	0.0088	0.3234	0.0197
ref	10000	0.15	0.001	0.0134	0.0009	0.1179	0.0037
Groups	N	Fre	alpha	ca-(re+co)	ca-co	co-re	T
case	500	0.135	0.05	0.1929	0.0477	0.5777	0.0577
control	1500	0.135	0.01	0.0684	0.0098	0.3352	0.0194
ref	10000	0.15	0.001	0.0139	0.0009	0.1261	0.004
Groups	N	Fre	alpha	ca-(re+co)	ca-co	co-re	T
case	500	0.135	0.05	0.1947	0.0467	0.5913	0.0555
control	1550	0.135	0.01	0.0689	0.0092	0.3476	0.0181
ref	10000	0.15	0.001	0.0134	0.001	0.1321	0.0033
Groups	N	Fre	alpha	ca-(re+co)	ca-co	co-re	T
case	500	0.135	0.05	0.1924	0.0468	0.6042	0.0521
control	1600	0.135	0.01	0.067	0.0091	0.3604	0.0173
ref	10000	0.15	0.001	0.0131	0.001	0.1407	0.0032
Groups	N	Fre	alpha	ca-(re+co)	ca-co	co-re	T
case	500	0.135	0.05	0.1919	0.0471	0.6141	0.0512
control	1650	0.135	0.01	0.0674	0.0089	0.3704	0.0173
ref	10000	0.15	0.001	0.0133	0.001	0.146	0.0032
Groups	N	Fre	alpha	ca-(re+co)	ca-co	co-re	T
case	500	0.135	0.05	0.1881	0.0459	0.6257	0.0486
control	1700	0.135	0.01	0.0665	0.0087	0.3818	0.0156
ref	10000	0.15	0.001	0.0126	0.0009	0.1526	0.0028
Groups	N	Fre	alpha	ca-(re+co)	ca-co	co-re	T
case	500	0.135	0.05	0.1893	0.0471	0.6399	0.047
control	1750	0.135	0.01	0.0662	0.0094	0.395	0.0155
ref	10000	0.15	0.001	0.013	0.0009	0.1607	0.003
Groups	N	Fre	alpha	ca-(re+co)	ca-co	co-re	T
case	500	0.135	0.05	0.1881	0.0483	0.6485	0.0465
control	1800	0.135	0.01	0.0669	0.0096	0.4044	0.0162
ref	10000	0.15	0.001	0.0131	0.001	0.1665	0.003
Groups	N	Fre	alpha	ca-(re+co)	ca-co	co-re	T
case	500	0.135	0.05	0.1869	0.0478	0.6603	0.0438
control	1850	0.135	0.01	0.0658	0.0089	0.4177	0.0147
ref	10000	0.15	0.001	0.0129	0.001	0.1737	0.0027
Groups	N	Fre	alpha	ca-(re+co)	ca-co	co-re	T
case	500	0.135	0.05	0.1872	0.0471	0.6689	0.0419
control	1900	0.135	0.01	0.0647	0.0096	0.4257	0.0143
ref	10000	0.15	0.001	0.0124	0.0009	0.1817	0.0026
Groups	N	Fre	alpha	ca-(re+co)	ca-co	co-re	T
case	500	0.135	0.05	0.1843	0.0462	0.6787	0.04
control	1950	0.135	0.01	0.0634	0.0091	0.4376	0.013
ref	10000	0.15	0.001	0.0123	0.0009	0.1917	0.0024
Groups	N	Fre	alpha	ca-(re+co)	ca-co	co-re	T
case	500	0.135	0.05	0.1841	0.0475	0.6919	0.0391
control	2000	0.135	0.01	0.064	0.0096	0.4491	0.0131
ref	10000	0.15	0.001	0.0128	0.0012	0.1971	0.0026
Groups	N	Fre	alpha	ca-(re+co)	ca-co	co-re	T
case	500	0.135	0.05	0.1816	0.0468	0.6964	0.0357
control	2050	0.135	0.01	0.0613	0.0088	0.4572	0.0118
ref	10000	0.15	0.001	0.0113	0.0008	0.2053	0.0022
Groups	N	Fre	alpha	ca-(re+co)	ca-co	co-re	T
case	500	0.135	0.05	0.1802	0.0458	0.7081	0.0348
control	2100	0.135	0.01	0.0611	0.0094	0.4707	0.0118
ref	10000	0.15	0.001	0.0115	0.0009	0.2132	0.002
Groups	N	Fre	alpha	ca-(re+co)	ca-co	co-re	T
case	500	0.135	0.05	0.1805	0.0465	0.7146	0.0341
control	2150	0.135	0.01	0.0613	0.0091	0.4783	0.0109
ref	10000	0.15	0.001	0.0118	0.001	0.2183	0.002
Groups	N	Fre	alpha	ca-(re+co)	ca-co	co-re	T
case	500	0.135	0.05	0.1778	0.0464	0.7223	0.033
control	2200	0.135	0.01	0.0596	0.0094	0.4893	0.0106
ref	10000	0.15	0.001	0.0114	0.001	0.2261	0.0019
Groups	N	Fre	alpha	ca-(re+co)	ca-co	co-re	T
case	500	0.135	0.05	0.1769	0.0462	0.7313	0.0319
control	2250	0.135	0.01	0.0588	0.0092	0.4989	0.0103
ref	10000	0.15	0.001	0.0109	0.0009	0.2346	0.0019
Groups	N	Fre	alpha	ca-(re+co)	ca-co	co-re	T
case	500	0.135	0.05	0.1771	0.0468	0.7376	0.0303
control	2300	0.135	0.01	0.0593	0.0094	0.5066	0.0099
ref	10000	0.15	0.001	0.0109	0.0011	0.2418	0.0018
Groups	N	Fre	alpha	ca-(re+co)	ca-co	co-re	T
case	500	0.135	0.05	0.1778	0.0469	0.7476	0.029
control	2350	0.135	0.01	0.0591	0.0094	0.5168	0.0095
ref	10000	0.15	0.001	0.0111	0.0009	0.2479	0.0016
Groups	N	Fre	alpha	ca-(re+co)	ca-co	co-re	T
case	500	0.135	0.05	0.1724	0.0469	0.7542	0.0288
control	2400	0.135	0.01	0.0589	0.0095	0.5248	0.0091
ref	10000	0.15	0.001	0.0105	0.0011	0.2581	0.0017
Groups	N	Fre	alpha	ca-(re+co)	ca-co	co-re	T
case	500	0.135	0.05	0.1733	0.0473	0.7625	0.027
control	2450	0.135	0.01	0.0575	0.0095	0.534	0.0083
ref	10000	0.15	0.001	0.0107	0.0008	0.2613	0.0016
Groups	N	Fre	alpha	ca-(re+co)	ca-co	co-re	T
case	500	0.135	0.05	0.1731	0.0473	0.7686	0.0267
control	2500	0.135	0.01	0.0584	0.0091	0.5444	0.0086
ref	10000	0.15	0.001	0.0103	0.0009	0.2687	0.0015
Groups	N	Fre	alpha	ca-(re+co)	ca-co	co-re	T
case	500	0.15	0.05	0.0474	0.0415	0.047	0.051
control	50	0.15	0.01	0.0093	0.0078	0.0071	0.0102
ref	10000	0.15	0.001	0.001	0.0008	0.0009	0.001
Groups	N	Fre	alpha	ca-(re+co)	ca-co	co-re	T
case	500	0.15	0.05	0.0476	0.0445	0.0461	0.049
control	100	0.15	0.01	0.0096	0.0087	0.0092	0.0102
ref	10000	0.15	0.001	0.0009	0.0008	0.0008	0.0009
Groups	N	Fre	alpha	ca-(re+co)	ca-co	co-re	T
case	500	0.15	0.05	0.0462	0.0448	0.0442	0.0493
control	150	0.15	0.01	0.0091	0.0089	0.0089	0.0098
ref	10000	0.15	0.001	0.001	0.0008	0.0009	0.001
Groups	N	Fre	alpha	ca-(re+co)	ca-co	co-re	T
case	500	0.15	0.05	0.0477	0.0457	0.046	0.0502
control	200	0.15	0.01	0.0099	0.0088	0.0088	0.01
ref	10000	0.15	0.001	0.0009	0.0009	0.0009	0.001
Groups	N	Fre	alpha	ca-(re+co)	ca-co	co-re	T
case	500	0.15	0.05	0.0476	0.0464	0.0469	0.0492
control	250	0.15	0.01	0.0095	0.0095	0.0095	0.01
ref	10000	0.15	0.001	0.0008	0.0009	0.0008	0.001
Groups	N	Fre	alpha	ca-(re+co)	ca-co	co-re	T
case	500	0.15	0.05	0.0485	0.0462	0.0466	0.0502
control	300	0.15	0.01	0.0104	0.0092	0.0089	0.0103
ref	10000	0.15	0.001	0.0009	0.0009	0.001	0.001
Groups	N	Fre	alpha	ca-(re+co)	ca-co	co-re	T
case	500	0.15	0.05	0.046	0.0455	0.0471	0.0483
control	350	0.15	0.01	0.0092	0.0087	0.0092	0.0096
ref	10000	0.15	0.001	0.001	0.0009	0.0009	0.001
Groups	N	Fre	alpha	ca-(re+co)	ca-co	co-re	T
case	500	0.15	0.05	0.046	0.0456	0.047	0.0483
control	400	0.15	0.01	0.0093	0.0095	0.0091	0.0097
ref	10000	0.15	0.001	0.0008	0.0009	0.0008	0.0009
Groups	N	Fre	alpha	ca-(re+co)	ca-co	co-re	T
case	500	0.15	0.05	0.0469	0.0458	0.0468	0.0493
control	450	0.15	0.01	0.0095	0.0089	0.0095	0.0098
ref	10000	0.15	0.001	0.0009	0.0008	0.0009	0.0009
Groups	N	Fre	alpha	ca-(re+co)	ca-co	co-re	T
case	500	0.15	0.05	0.0475	0.0426	0.0465	0.049
control	500	0.15	0.01	0.0094	0.0083	0.0089	0.0096
ref	10000	0.15	0.001	0.0009	0.0006	0.0008	0.0008
Groups	N	Fre	alpha	ca-(re+co)	ca-co	co-re	T
case	500	0.15	0.05	0.0482	0.0459	0.0464	0.0487
control	550	0.15	0.01	0.0094	0.0091	0.0088	0.0095
ref	10000	0.15	0.001	0.001	0.0009	0.001	0.0009
Groups	N	Fre	alpha	ca-(re+co)	ca-co	co-re	T
case	500	0.15	0.05	0.048	0.0472	0.0462	0.0496
control	600	0.15	0.01	0.009	0.0092	0.0096	0.0095
ref	10000	0.15	0.001	0.0008	0.001	0.001	0.0009
Groups	N	Fre	alpha	ca-(re+co)	ca-co	co-re	T
case	500	0.15	0.05	0.0466	0.0462	0.0481	0.0479
control	650	0.15	0.01	0.0096	0.0091	0.0091	0.0096
ref	10000	0.15	0.001	0.001	0.0007	0.0008	0.001
Groups	N	Fre	alpha	ca-(re+co)	ca-co	co-re	T
case	500	0.15	0.05	0.0467	0.0462	0.0488	0.0475
control	700	0.15	0.01	0.0093	0.0091	0.0095	0.0095
ref	10000	0.15	0.001	0.0009	0.0009	0.0009	0.0011
Groups	N	Fre	alpha	ca-(re+co)	ca-co	co-re	T
case	500	0.15	0.05	0.0463	0.0473	0.0462	0.0474
control	750	0.15	0.01	0.0091	0.009	0.0096	0.0097
ref	10000	0.15	0.001	0.0012	0.001	0.0011	0.0012
Groups	N	Fre	alpha	ca-(re+co)	ca-co	co-re	T
case	500	0.15	0.05	0.0476	0.047	0.0492	0.0481
control	800	0.15	0.01	0.009	0.0094	0.01	0.0092
ref	10000	0.15	0.001	0.0011	0.0009	0.001	0.0011
Groups	N	Fre	alpha	ca-(re+co)	ca-co	co-re	T
case	500	0.15	0.05	0.0463	0.0471	0.0481	0.0481
control	850	0.15	0.01	0.0094	0.0094	0.0097	0.0095
ref	10000	0.15	0.001	0.001	0.001	0.0008	0.001
Groups	N	Fre	alpha	ca-(re+co)	ca-co	co-re	T
case	500	0.15	0.05	0.0462	0.0481	0.048	0.0471
control	900	0.15	0.01	0.0095	0.0093	0.0092	0.0092
ref	10000	0.15	0.001	0.0009	0.001	0.0009	0.001
Groups	N	Fre	alpha	ca-(re+co)	ca-co	co-re	T
case	500	0.15	0.05	0.0468	0.0477	0.0483	0.0482
control	950	0.15	0.01	0.0089	0.0097	0.0095	0.0093
ref	10000	0.15	0.001	0.001	0.001	0.001	0.0008
Groups	N	Fre	alpha	ca-(re+co)	ca-co	co-re	T
case	500	0.15	0.05	0.0464	0.0473	0.0488	0.0475
control	1000	0.15	0.01	0.0098	0.0094	0.0099	0.01
ref	10000	0.15	0.001	0.0009	0.0011	0.0009	0.0009
Groups	N	Fre	alpha	ca-(re+co)	ca-co	co-re	T
case	500	0.15	0.05	0.0467	0.0468	0.0473	0.048
control	1050	0.15	0.01	0.0092	0.0088	0.0093	0.0096
ref	10000	0.15	0.001	0.0009	0.0008	0.001	0.0009
Groups	N	Fre	alpha	ca-(re+co)	ca-co	co-re	T
case	500	0.15	0.05	0.0465	0.0475	0.0478	0.0483
control	1100	0.15	0.01	0.0094	0.0096	0.009	0.0096
ref	10000	0.15	0.001	0.0011	0.0009	0.0008	0.0011
Groups	N	Fre	alpha	ca-(re+co)	ca-co	co-re	T
case	500	0.15	0.05	0.0469	0.0475	0.0489	0.0478
control	1150	0.15	0.01	0.0095	0.0092	0.0096	0.0098
ref	10000	0.15	0.001	0.0008	0.0009	0.0009	0.0008
Groups	N	Fre	alpha	ca-(re+co)	ca-co	co-re	T
case	500	0.15	0.05	0.0467	0.047	0.0489	0.0476
control	1200	0.15	0.01	0.0093	0.0094	0.0097	0.0095
ref	10000	0.15	0.001	0.0009	0.0009	0.001	0.0008
Groups	N	Fre	alpha	ca-(re+co)	ca-co	co-re	T
case	500	0.15	0.05	0.0473	0.0481	0.0487	0.049
control	1250	0.15	0.01	0.0097	0.0095	0.0101	0.01
ref	10000	0.15	0.001	0.0011	0.001	0.001	0.0011
Groups	N	Fre	alpha	ca-(re+co)	ca-co	co-re	T
case	500	0.15	0.05	0.0469	0.0467	0.0497	0.0475
control	1300	0.15	0.01	0.0091	0.0094	0.0093	0.0091
ref	10000	0.15	0.001	0.001	0.0008	0.0009	0.0011
Groups	N	Fre	alpha	ca-(re+co)	ca-co	co-re	T
case	500	0.15	0.05	0.0463	0.0462	0.0487	0.0477
control	1350	0.15	0.01	0.0091	0.0089	0.0094	0.0092
ref	10000	0.15	0.001	0.001	0.001	0.0009	0.001
Groups	N	Fre	alpha	ca-(re+co)	ca-co	co-re	T
case	500	0.15	0.05	0.047	0.0467	0.0492	0.0475
control	1400	0.15	0.01	0.0088	0.0088	0.0099	0.0087
ref	10000	0.15	0.001	0.0007	0.0007	0.0009	0.0008
Groups	N	Fre	alpha	ca-(re+co)	ca-co	co-re	T
case	500	0.15	0.05	0.0475	0.0472	0.0482	0.0489
control	1450	0.15	0.01	0.0091	0.009	0.0096	0.0094
ref	10000	0.15	0.001	0.001	0.001	0.001	0.001
Groups	N	Fre	alpha	ca-(re+co)	ca-co	co-re	T
case	500	0.15	0.05	0.0468	0.0469	0.0483	0.0484
control	1500	0.15	0.01	0.0092	0.0091	0.0095	0.0091
ref	10000	0.15	0.001	0.0008	0.0008	0.0009	0.0008
Groups	N	Fre	alpha	ca-(re+co)	ca-co	co-re	T
case	500	0.15	0.05	0.0475	0.0471	0.0479	0.0487
control	1550	0.15	0.01	0.0098	0.0097	0.0098	0.0101
ref	10000	0.15	0.001	0.001	0.0012	0.001	0.0012
Groups	N	Fre	alpha	ca-(re+co)	ca-co	co-re	T
case	500	0.15	0.05	0.0473	0.0474	0.0488	0.0484
control	1600	0.15	0.01	0.0101	0.0094	0.0099	0.0101
ref	10000	0.15	0.001	0.0009	0.0009	0.0009	0.0009
Groups	N	Fre	alpha	ca-(re+co)	ca-co	co-re	T
case	500	0.15	0.05	0.0464	0.0473	0.0488	0.0475
control	1650	0.15	0.01	0.0092	0.0093	0.0105	0.0093
ref	10000	0.15	0.001	0.0009	0.001	0.001	0.0009
Groups	N	Fre	alpha	ca-(re+co)	ca-co	co-re	T
case	500	0.15	0.05	0.0472	0.0467	0.0488	0.0475
control	1700	0.15	0.01	0.0095	0.0095	0.0099	0.0096
ref	10000	0.15	0.001	0.001	0.0008	0.001	0.001
Groups	N	Fre	alpha	ca-(re+co)	ca-co	co-re	T
case	500	0.15	0.05	0.0473	0.0468	0.0486	0.0477
control	1750	0.15	0.01	0.0093	0.0097	0.0097	0.0092
ref	10000	0.15	0.001	0.0009	0.001	0.0009	0.001
Groups	N	Fre	alpha	ca-(re+co)	ca-co	co-re	T
case	500	0.15	0.05	0.0472	0.047	0.0507	0.0478
control	1800	0.15	0.01	0.0093	0.0094	0.0102	0.0096
ref	10000	0.15	0.001	0.0008	0.0009	0.0012	0.0008
Groups	N	Fre	alpha	ca-(re+co)	ca-co	co-re	T
case	500	0.15	0.05	0.0464	0.0473	0.0488	0.0485
control	1850	0.15	0.01	0.0092	0.009	0.0096	0.0095
ref	10000	0.15	0.001	0.0009	0.0008	0.001	0.0009
Groups	N	Fre	alpha	ca-(re+co)	ca-co	co-re	T
case	500	0.15	0.05	0.0468	0.0467	0.0478	0.0474
control	1900	0.15	0.01	0.0094	0.009	0.0092	0.0097
ref	10000	0.15	0.001	0.0009	0.0008	0.0009	0.001
Groups	N	Fre	alpha	ca-(re+co)	ca-co	co-re	T
case	500	0.15	0.05	0.0472	0.0477	0.0497	0.0477
control	1950	0.15	0.01	0.0094	0.0094	0.0094	0.0094
ref	10000	0.15	0.001	0.0009	0.001	0.0008	0.001
Groups	N	Fre	alpha	ca-(re+co)	ca-co	co-re	T
case	500	0.15	0.05	0.0475	0.0476	0.0482	0.0479
control	2000	0.15	0.01	0.0097	0.01	0.0099	0.0099
ref	10000	0.15	0.001	0.0011	0.0011	0.0011	0.0011
Groups	N	Fre	alpha	ca-(re+co)	ca-co	co-re	T
case	500	0.15	0.05	0.0475	0.0476	0.0491	0.0487
control	2050	0.15	0.01	0.0096	0.0102	0.0101	0.0096
ref	10000	0.15	0.001	0.0009	0.0008	0.001	0.0011
Groups	N	Fre	alpha	ca-(re+co)	ca-co	co-re	T
case	500	0.15	0.05	0.0463	0.0458	0.0507	0.048
control	2100	0.15	0.01	0.0091	0.0092	0.0099	0.0092
ref	10000	0.15	0.001	0.0009	0.0009	0.0009	0.0009
Groups	N	Fre	alpha	ca-(re+co)	ca-co	co-re	T
case	500	0.15	0.05	0.0491	0.0483	0.0479	0.0498
control	2150	0.15	0.01	0.0095	0.0099	0.0094	0.0096
ref	10000	0.15	0.001	0.001	0.0009	0.001	0.0009
Groups	N	Fre	alpha	ca-(re+co)	ca-co	co-re	T
case	500	0.15	0.05	0.048	0.0482	0.0472	0.0483
control	2200	0.15	0.01	0.0095	0.0098	0.0093	0.0098
ref	10000	0.15	0.001	0.0009	0.0008	0.001	0.0009
Groups	N	Fre	alpha	ca-(re+co)	ca-co	co-re	T
case	500	0.15	0.05	0.0472	0.0469	0.0482	0.0472
control	2250	0.15	0.01	0.0093	0.0093	0.0094	0.0095
ref	10000	0.15	0.001	0.0009	0.001	0.0009	0.0008
Groups	N	Fre	alpha	ca-(re+co)	ca-co	co-re	T
case	500	0.15	0.05	0.0459	0.0464	0.0489	0.0479
control	2300	0.15	0.01	0.0096	0.0089	0.0095	0.0095
ref	10000	0.15	0.001	0.0009	0.0009	0.0009	0.0009
Groups	N	Fre	alpha	ca-(re+co)	ca-co	co-re	T
case	500	0.15	0.05	0.0482	0.0475	0.0478	0.0487
control	2350	0.15	0.01	0.0094	0.0095	0.0094	0.0097
ref	10000	0.15	0.001	0.0008	0.0009	0.001	0.0009
Groups	N	Fre	alpha	ca-(re+co)	ca-co	co-re	T
case	500	0.15	0.05	0.0479	0.0475	0.0491	0.0478
control	2400	0.15	0.01	0.0097	0.0099	0.0095	0.0095
ref	10000	0.15	0.001	0.0011	0.0012	0.001	0.001
Groups	N	Fre	alpha	ca-(re+co)	ca-co	co-re	T
case	500	0.15	0.05	0.0476	0.0476	0.0481	0.0487
control	2450	0.15	0.01	0.0097	0.0097	0.0096	0.01
ref	10000	0.15	0.001	0.0012	0.0011	0.001	0.0012
Groups	N	Fre	alpha	ca-(re+co)	ca-co	co-re	T
case	500	0.15	0.05	0.0481	0.048	0.0491	0.049
control	2500	0.15	0.01	0.0097	0.0092	0.0099	0.0093
ref	10000	0.15	0.001	0.0011	0.0008	0.0009	0.001
Groups	N	Fre	alpha	ca-(re+co)	ca-co	co-re	T
case	500	0.165	0.05	0.2465	0.0424	0.074	0.2297
control	50	0.165	0.01	0.0972	0.0087	0.0155	0.0911
ref	10000	0.15	0.001	0.0233	0.0007	0.0021	0.0213
Groups	N	Fre	alpha	ca-(re+co)	ca-co	co-re	T
case	500	0.165	0.05	0.243	0.0442	0.0917	0.2152
control	100	0.165	0.01	0.0967	0.0086	0.0256	0.085
ref	10000	0.15	0.001	0.0221	0.0009	0.004	0.02
Groups	N	Fre	alpha	ca-(re+co)	ca-co	co-re	T
case	500	0.165	0.05	0.2461	0.0454	0.1097	0.2067
control	150	0.165	0.01	0.0963	0.009	0.0322	0.0816
ref	10000	0.15	0.001	0.0216	0.001	0.0052	0.0185
Groups	N	Fre	alpha	ca-(re+co)	ca-co	co-re	T
case	500	0.165	0.05	0.24	0.0456	0.1343	0.1938
control	200	0.165	0.01	0.0936	0.0092	0.0407	0.0766
ref	10000	0.15	0.001	0.0221	0.001	0.0072	0.0177
Groups	N	Fre	alpha	ca-(re+co)	ca-co	co-re	T
case	500	0.165	0.05	0.2386	0.0445	0.1528	0.1845
control	250	0.165	0.01	0.0941	0.009	0.0492	0.0721
ref	10000	0.15	0.001	0.0217	0.0009	0.0091	0.0164
Groups	N	Fre	alpha	ca-(re+co)	ca-co	co-re	T
case	500	0.165	0.05	0.2363	0.0469	0.1729	0.1753
control	300	0.165	0.01	0.0927	0.0088	0.0586	0.0685
ref	10000	0.15	0.001	0.0212	0.0009	0.0113	0.0153
Groups	N	Fre	alpha	ca-(re+co)	ca-co	co-re	T
case	500	0.165	0.05	0.2353	0.046	0.1894	0.1704
control	350	0.165	0.01	0.0917	0.0088	0.0667	0.0655
ref	10000	0.15	0.001	0.0206	0.0009	0.0142	0.0146
Groups	N	Fre	alpha	ca-(re+co)	ca-co	co-re	T
case	500	0.165	0.05	0.2324	0.0451	0.2135	0.1601
control	400	0.165	0.01	0.0902	0.0093	0.079	0.0618
ref	10000	0.15	0.001	0.0206	0.001	0.0174	0.0139
Groups	N	Fre	alpha	ca-(re+co)	ca-co	co-re	T
case	500	0.165	0.05	0.2309	0.0473	0.2317	0.1527
control	450	0.165	0.01	0.0887	0.0088	0.0895	0.0577
ref	10000	0.15	0.001	0.0195	0.0009	0.0199	0.0126
Groups	N	Fre	alpha	ca-(re+co)	ca-co	co-re	T
case	500	0.165	0.05	0.2297	0.044	0.251	0.1468
control	500	0.165	0.01	0.0892	0.0083	0.0984	0.0564
ref	10000	0.15	0.001	0.0211	0.0008	0.0233	0.0132
Groups	N	Fre	alpha	ca-(re+co)	ca-co	co-re	T
case	500	0.165	0.05	0.2291	0.0469	0.2666	0.1409
control	550	0.165	0.01	0.0888	0.0093	0.1095	0.0544
ref	10000	0.15	0.001	0.0196	0.0009	0.0262	0.0121
Groups	N	Fre	alpha	ca-(re+co)	ca-co	co-re	T
case	500	0.165	0.05	0.2261	0.0459	0.2838	0.1343
control	600	0.165	0.01	0.0861	0.0089	0.1196	0.0508
ref	10000	0.15	0.001	0.0191	0.0008	0.0302	0.0112
Groups	N	Fre	alpha	ca-(re+co)	ca-co	co-re	T
case	500	0.165	0.05	0.2231	0.0474	0.308	0.1273
control	650	0.165	0.01	0.0854	0.0091	0.1329	0.0473
ref	10000	0.15	0.001	0.0188	0.0009	0.0348	0.0105
Groups	N	Fre	alpha	ca-(re+co)	ca-co	co-re	T
case	500	0.165	0.05	0.2235	0.0462	0.3236	0.1234
control	700	0.165	0.01	0.0842	0.0091	0.1425	0.0456
ref	10000	0.15	0.001	0.0183	0.0007	0.0385	0.0098
Groups	N	Fre	alpha	ca-(re+co)	ca-co	co-re	T
case	500	0.165	0.05	0.2231	0.0471	0.3379	0.1201
control	750	0.165	0.01	0.0842	0.0094	0.1516	0.0457
ref	10000	0.15	0.001	0.0189	0.001	0.0417	0.01
Groups	N	Fre	alpha	ca-(re+co)	ca-co	co-re	T
case	500	0.165	0.05	0.2181	0.0464	0.3579	0.1116
control	800	0.165	0.01	0.0821	0.0094	0.165	0.0415
ref	10000	0.15	0.001	0.0185	0.0008	0.0462	0.009
Groups	N	Fre	alpha	ca-(re+co)	ca-co	co-re	T
case	500	0.165	0.05	0.2192	0.0469	0.3749	0.1085
control	850	0.165	0.01	0.0826	0.0086	0.1759	0.0403
ref	10000	0.15	0.001	0.0175	0.0008	0.0509	0.0083
Groups	N	Fre	alpha	ca-(re+co)	ca-co	co-re	T
case	500	0.165	0.05	0.2176	0.0472	0.3894	0.1043
control	900	0.165	0.01	0.0816	0.0092	0.1862	0.0384
ref	10000	0.15	0.001	0.0176	0.0009	0.056	0.0079
Groups	N	Fre	alpha	ca-(re+co)	ca-co	co-re	T
case	500	0.165	0.05	0.2123	0.047	0.4103	0.0983
control	950	0.165	0.01	0.0791	0.0094	0.2011	0.0358
ref	10000	0.15	0.001	0.0179	0.001	0.0621	0.008
Groups	N	Fre	alpha	ca-(re+co)	ca-co	co-re	T
case	500	0.165	0.05	0.2139	0.0479	0.4225	0.0969
control	1000	0.165	0.01	0.0798	0.0097	0.2111	0.0357
ref	10000	0.15	0.001	0.0177	0.0008	0.0653	0.0077
Groups	N	Fre	alpha	ca-(re+co)	ca-co	co-re	T
case	500	0.165	0.05	0.2119	0.0468	0.4394	0.0915
control	1050	0.165	0.01	0.0785	0.0096	0.2223	0.0333
ref	10000	0.15	0.001	0.0173	0.0009	0.0698	0.0073
Groups	N	Fre	alpha	ca-(re+co)	ca-co	co-re	T
case	500	0.165	0.05	0.211	0.0468	0.4504	0.0884
control	1100	0.165	0.01	0.0786	0.0092	0.23	0.0323
ref	10000	0.15	0.001	0.0164	0.0008	0.0732	0.0068
Groups	N	Fre	alpha	ca-(re+co)	ca-co	co-re	T
case	500	0.165	0.05	0.212	0.0477	0.4667	0.0856
control	1150	0.165	0.01	0.0771	0.0095	0.2444	0.0307
ref	10000	0.15	0.001	0.0164	0.0009	0.0814	0.006
Groups	N	Fre	alpha	ca-(re+co)	ca-co	co-re	T
case	500	0.165	0.05	0.2086	0.0468	0.4818	0.0831
control	1200	0.165	0.01	0.0776	0.0093	0.2564	0.0295
ref	10000	0.15	0.001	0.0168	0.001	0.0861	0.006
Groups	N	Fre	alpha	ca-(re+co)	ca-co	co-re	T
case	500	0.165	0.05	0.2097	0.0474	0.4953	0.0794
control	1250	0.165	0.01	0.0771	0.0093	0.2664	0.0284
ref	10000	0.15	0.001	0.0166	0.0009	0.091	0.006
Groups	N	Fre	alpha	ca-(re+co)	ca-co	co-re	T
case	500	0.165	0.05	0.2063	0.0477	0.5079	0.0761
control	1300	0.165	0.01	0.075	0.0095	0.2779	0.027
ref	10000	0.15	0.001	0.0162	0.0008	0.098	0.0057
Groups	N	Fre	alpha	ca-(re+co)	ca-co	co-re	T
case	500	0.165	0.05	0.2056	0.0482	0.5227	0.0735
control	1350	0.165	0.01	0.075	0.0095	0.2889	0.0268
ref	10000	0.15	0.001	0.0164	0.0012	0.1035	0.0058
Groups	N	Fre	alpha	ca-(re+co)	ca-co	co-re	T
case	500	0.165	0.05	0.2036	0.0469	0.5332	0.0704
control	1400	0.165	0.01	0.0741	0.0095	0.2984	0.0246
ref	10000	0.15	0.001	0.0159	0.001	0.1088	0.0053
Groups	N	Fre	alpha	ca-(re+co)	ca-co	co-re	T
case	500	0.165	0.05	0.204	0.0481	0.5469	0.0697
control	1450	0.165	0.01	0.0748	0.0094	0.3125	0.0245
ref	10000	0.15	0.001	0.0159	0.001	0.1141	0.0052
Groups	N	Fre	alpha	ca-(re+co)	ca-co	co-re	T
case	500	0.165	0.05	0.1997	0.046	0.5577	0.0645
control	1500	0.165	0.01	0.0726	0.0089	0.3219	0.0222
ref	10000	0.15	0.001	0.0149	0.001	0.1206	0.0045
Groups	N	Fre	alpha	ca-(re+co)	ca-co	co-re	T
case	500	0.165	0.05	0.2008	0.0483	0.5702	0.0638
control	1550	0.165	0.01	0.0742	0.0091	0.3334	0.023
ref	10000	0.15	0.001	0.0159	0.0007	0.1291	0.0048
Groups	N	Fre	alpha	ca-(re+co)	ca-co	co-re	T
case	500	0.165	0.05	0.1998	0.0471	0.5811	0.061
control	1600	0.165	0.01	0.0724	0.009	0.3409	0.0216
ref	10000	0.15	0.001	0.0154	0.0009	0.1329	0.0044
Groups	N	Fre	alpha	ca-(re+co)	ca-co	co-re	T
case	500	0.165	0.05	0.198	0.0472	0.5933	0.0587
control	1650	0.165	0.01	0.0723	0.0096	0.3539	0.02
ref	10000	0.15	0.001	0.0152	0.001	0.1403	0.0043
Groups	N	Fre	alpha	ca-(re+co)	ca-co	co-re	T
case	500	0.165	0.05	0.1991	0.0472	0.6055	0.056
control	1700	0.165	0.01	0.0706	0.0093	0.3663	0.0194
ref	10000	0.15	0.001	0.015	0.0009	0.1452	0.0037
Groups	N	Fre	alpha	ca-(re+co)	ca-co	co-re	T
case	500	0.165	0.05	0.1952	0.048	0.6135	0.0545
control	1750	0.165	0.01	0.0708	0.0099	0.3739	0.019
ref	10000	0.15	0.001	0.0153	0.001	0.1525	0.0041
Groups	N	Fre	alpha	ca-(re+co)	ca-co	co-re	T
case	500	0.165	0.05	0.1938	0.0477	0.6238	0.0521
control	1800	0.165	0.01	0.0684	0.0093	0.3826	0.0175
ref	10000	0.15	0.001	0.0136	0.001	0.1567	0.0035
Groups	N	Fre	alpha	ca-(re+co)	ca-co	co-re	T
case	500	0.165	0.05	0.1937	0.0482	0.6347	0.0503
control	1850	0.165	0.01	0.0697	0.0098	0.3954	0.0178
ref	10000	0.15	0.001	0.0146	0.001	0.1662	0.0036
Groups	N	Fre	alpha	ca-(re+co)	ca-co	co-re	T
case	500	0.165	0.05	0.1927	0.0476	0.6423	0.0499
control	1900	0.165	0.01	0.0676	0.009	0.4036	0.0167
ref	10000	0.15	0.001	0.0137	0.0008	0.1714	0.003
Groups	N	Fre	alpha	ca-(re+co)	ca-co	co-re	T
case	500	0.165	0.05	0.1909	0.0463	0.6538	0.0476
control	1950	0.165	0.01	0.0686	0.0093	0.4152	0.0162
ref	10000	0.15	0.001	0.0147	0.001	0.1782	0.0034
Groups	N	Fre	alpha	ca-(re+co)	ca-co	co-re	T
case	500	0.165	0.05	0.1857	0.0458	0.6606	0.0447
control	2000	0.165	0.01	0.0654	0.0091	0.424	0.0149
ref	10000	0.15	0.001	0.013	0.001	0.1848	0.003
Groups	N	Fre	alpha	ca-(re+co)	ca-co	co-re	T
case	500	0.165	0.05	0.1871	0.0484	0.6738	0.0425
control	2050	0.165	0.01	0.0653	0.0097	0.4353	0.015
ref	10000	0.15	0.001	0.0136	0.0011	0.1913	0.0028
Groups	N	Fre	alpha	ca-(re+co)	ca-co	co-re	T
case	500	0.165	0.05	0.1871	0.0466	0.6774	0.0422
control	2100	0.165	0.01	0.0663	0.0093	0.4421	0.014
ref	10000	0.15	0.001	0.0126	0.0009	0.1951	0.0026
Groups	N	Fre	alpha	ca-(re+co)	ca-co	co-re	T
case	500	0.165	0.05	0.1855	0.0467	0.6858	0.0406
control	2150	0.165	0.01	0.0649	0.0093	0.4502	0.0139
ref	10000	0.15	0.001	0.013	0.0009	0.2015	0.0025
Groups	N	Fre	alpha	ca-(re+co)	ca-co	co-re	T
case	500	0.165	0.05	0.1848	0.0477	0.6984	0.0385
control	2200	0.165	0.01	0.0651	0.0095	0.4605	0.0129
ref	10000	0.15	0.001	0.0132	0.0009	0.2108	0.0026
Groups	N	Fre	alpha	ca-(re+co)	ca-co	co-re	T
case	500	0.165	0.05	0.1833	0.0476	0.7034	0.0374
control	2250	0.165	0.01	0.0643	0.0093	0.4697	0.0123
ref	10000	0.15	0.001	0.0128	0.0008	0.2153	0.0024
Groups	N	Fre	alpha	ca-(re+co)	ca-co	co-re	T
case	500	0.165	0.05	0.1828	0.0474	0.7115	0.0371
control	2300	0.165	0.01	0.0643	0.0092	0.4792	0.0128
ref	10000	0.15	0.001	0.0127	0.0008	0.2227	0.0026
Groups	N	Fre	alpha	ca-(re+co)	ca-co	co-re	T
case	500	0.165	0.05	0.1828	0.0471	0.7206	0.0352
control	2350	0.165	0.01	0.0644	0.0097	0.4896	0.0118
ref	10000	0.15	0.001	0.0127	0.001	0.2319	0.0024
Groups	N	Fre	alpha	ca-(re+co)	ca-co	co-re	T
case	500	0.165	0.05	0.1793	0.0476	0.7264	0.0343
control	2400	0.165	0.01	0.0628	0.0092	0.4954	0.0115
ref	10000	0.15	0.001	0.0124	0.001	0.2362	0.0024
Groups	N	Fre	alpha	ca-(re+co)	ca-co	co-re	T
case	500	0.165	0.05	0.1776	0.0481	0.735	0.0327
control	2450	0.165	0.01	0.0619	0.0101	0.5059	0.0113
ref	10000	0.15	0.001	0.0125	0.0009	0.2447	0.0023
Groups	N	Fre	alpha	ca-(re+co)	ca-co	co-re	T
case	500	0.165	0.05	0.1779	0.0477	0.7438	0.0324
control	2500	0.165	0.01	0.0615	0.0093	0.5144	0.0105
ref	10000	0.15	0.001	0.0122	0.0008	0.2503	0.0019
Groups	N	Fre	alpha	ca-(re+co)	ca-co	co-re	T
case	500	0.18	0.05	0.7046	0.0419	0.1389	0.6068
control	50	0.18	0.01	0.4752	0.0087	0.0387	0.4039
ref	10000	0.15	0.001	0.2226	0.0008	0.0066	0.1863
Groups	N	Fre	alpha	ca-(re+co)	ca-co	co-re	T
case	500	0.18	0.05	0.6985	0.0449	0.2193	0.5481
control	100	0.18	0.01	0.4693	0.0083	0.0841	0.3557
ref	10000	0.15	0.001	0.2191	0.001	0.0189	0.1608
Groups	N	Fre	alpha	ca-(re+co)	ca-co	co-re	T
case	500	0.18	0.05	0.6928	0.0463	0.2924	0.4956
control	150	0.18	0.01	0.4625	0.0088	0.127	0.3141
ref	10000	0.15	0.001	0.2134	0.0008	0.0313	0.1388
Groups	N	Fre	alpha	ca-(re+co)	ca-co	co-re	T
case	500	0.18	0.05	0.6909	0.0455	0.3727	0.45
control	200	0.18	0.01	0.4582	0.0089	0.1732	0.2793
ref	10000	0.15	0.001	0.2116	0.0008	0.0506	0.1215
Groups	N	Fre	alpha	ca-(re+co)	ca-co	co-re	T
case	500	0.18	0.05	0.6869	0.0462	0.4401	0.4101
control	250	0.18	0.01	0.4535	0.0094	0.2255	0.252
ref	10000	0.15	0.001	0.2084	0.0009	0.0727	0.1066
Groups	N	Fre	alpha	ca-(re+co)	ca-co	co-re	T
case	500	0.18	0.05	0.6817	0.0469	0.507	0.3693
control	300	0.18	0.01	0.4483	0.0092	0.2757	0.2224
ref	10000	0.15	0.001	0.2018	0.0009	0.0988	0.093
Groups	N	Fre	alpha	ca-(re+co)	ca-co	co-re	T
case	500	0.18	0.05	0.6772	0.0457	0.5628	0.335
control	350	0.18	0.01	0.4428	0.009	0.3288	0.1985
ref	10000	0.15	0.001	0.2011	0.0009	0.1264	0.0815
Groups	N	Fre	alpha	ca-(re+co)	ca-co	co-re	T
case	500	0.18	0.05	0.6746	0.047	0.6158	0.3037
control	400	0.18	0.01	0.4406	0.0092	0.3793	0.1787
ref	10000	0.15	0.001	0.197	0.001	0.1578	0.0713
Groups	N	Fre	alpha	ca-(re+co)	ca-co	co-re	T
case	500	0.18	0.05	0.668	0.0474	0.662	0.2732
control	450	0.18	0.01	0.4316	0.0095	0.428	0.1576
ref	10000	0.15	0.001	0.1927	0.001	0.1915	0.0629
Groups	N	Fre	alpha	ca-(re+co)	ca-co	co-re	T
case	500	0.18	0.05	0.6658	0.0433	0.708	0.2463
control	500	0.18	0.01	0.4308	0.0083	0.4789	0.1417
ref	10000	0.15	0.001	0.1904	0.0008	0.2253	0.0551
Groups	N	Fre	alpha	ca-(re+co)	ca-co	co-re	T
case	500	0.18	0.05	0.6634	0.0469	0.7466	0.2227
control	550	0.18	0.01	0.4263	0.0092	0.5238	0.125
ref	10000	0.15	0.001	0.1875	0.0008	0.2617	0.0483
Groups	N	Fre	alpha	ca-(re+co)	ca-co	co-re	T
case	500	0.18	0.05	0.6591	0.0472	0.7798	0.2028
control	600	0.18	0.01	0.4224	0.009	0.5676	0.1131
ref	10000	0.15	0.001	0.184	0.0008	0.2978	0.0428
Groups	N	Fre	alpha	ca-(re+co)	ca-co	co-re	T
case	500	0.18	0.05	0.654	0.0473	0.8096	0.1823
control	650	0.18	0.01	0.4166	0.0097	0.6075	0.099
ref	10000	0.15	0.001	0.1814	0.0008	0.3364	0.0371
Groups	N	Fre	alpha	ca-(re+co)	ca-co	co-re	T
case	500	0.18	0.05	0.651	0.0466	0.834	0.1658
control	700	0.18	0.01	0.4137	0.0094	0.6429	0.0916
ref	10000	0.15	0.001	0.1803	0.0009	0.37	0.0342
Groups	N	Fre	alpha	ca-(re+co)	ca-co	co-re	T
case	500	0.18	0.05	0.648	0.0465	0.8558	0.1479
control	750	0.18	0.01	0.4082	0.0091	0.6792	0.0798
ref	10000	0.15	0.001	0.1741	0.001	0.406	0.0292
Groups	N	Fre	alpha	ca-(re+co)	ca-co	co-re	T
case	500	0.18	0.05	0.6397	0.0464	0.8765	0.1348
control	800	0.18	0.01	0.4024	0.0083	0.7101	0.0713
ref	10000	0.15	0.001	0.1707	0.0008	0.4401	0.0258
Groups	N	Fre	alpha	ca-(re+co)	ca-co	co-re	T
case	500	0.18	0.05	0.6376	0.0467	0.8918	0.1235
control	850	0.18	0.01	0.398	0.0088	0.7364	0.0642
ref	10000	0.15	0.001	0.1685	0.0007	0.4762	0.023
Groups	N	Fre	alpha	ca-(re+co)	ca-co	co-re	T
case	500	0.18	0.05	0.633	0.0465	0.9092	0.1084
control	900	0.18	0.01	0.3958	0.0093	0.7683	0.0576
ref	10000	0.15	0.001	0.1657	0.0008	0.511	0.0198
Groups	N	Fre	alpha	ca-(re+co)	ca-co	co-re	T
case	500	0.18	0.05	0.6294	0.0476	0.9196	0.0986
control	950	0.18	0.01	0.3926	0.0094	0.789	0.0507
ref	10000	0.15	0.001	0.1639	0.0008	0.5417	0.0181
Groups	N	Fre	alpha	ca-(re+co)	ca-co	co-re	T
case	500	0.18	0.05	0.6232	0.0472	0.9318	0.0905
control	1000	0.18	0.01	0.3844	0.0094	0.8108	0.0467
ref	10000	0.15	0.001	0.1614	0.0009	0.5722	0.0157
Groups	N	Fre	alpha	ca-(re+co)	ca-co	co-re	T
case	500	0.18	0.05	0.6225	0.047	0.94	0.0819
control	1050	0.18	0.01	0.3842	0.0091	0.831	0.042
ref	10000	0.15	0.001	0.1589	0.0011	0.6031	0.014
Groups	N	Fre	alpha	ca-(re+co)	ca-co	co-re	T
case	500	0.18	0.05	0.6173	0.0476	0.949	0.0732
control	1100	0.18	0.01	0.3804	0.0096	0.8505	0.0375
ref	10000	0.15	0.001	0.1571	0.001	0.6325	0.013
Groups	N	Fre	alpha	ca-(re+co)	ca-co	co-re	T
case	500	0.18	0.05	0.6157	0.0476	0.9565	0.0668
control	1150	0.18	0.01	0.3766	0.0096	0.8661	0.0335
ref	10000	0.15	0.001	0.1545	0.0008	0.6559	0.0113
Groups	N	Fre	alpha	ca-(re+co)	ca-co	co-re	T
case	500	0.18	0.05	0.6094	0.0463	0.9624	0.0596
control	1200	0.18	0.01	0.371	0.0092	0.8806	0.0293
ref	10000	0.15	0.001	0.1518	0.0008	0.6808	0.0097
Groups	N	Fre	alpha	ca-(re+co)	ca-co	co-re	T
case	500	0.18	0.05	0.6047	0.0469	0.9681	0.0529
control	1250	0.18	0.01	0.3662	0.0092	0.8946	0.026
ref	10000	0.15	0.001	0.1487	0.0008	0.7071	0.0082
Groups	N	Fre	alpha	ca-(re+co)	ca-co	co-re	T
case	500	0.18	0.05	0.6053	0.0477	0.9725	0.0498
control	1300	0.18	0.01	0.3672	0.0088	0.9066	0.0242
ref	10000	0.15	0.001	0.1492	0.0009	0.7307	0.0074
Groups	N	Fre	alpha	ca-(re+co)	ca-co	co-re	T
case	500	0.18	0.05	0.5997	0.0459	0.9762	0.0426
control	1350	0.18	0.01	0.3596	0.0092	0.9155	0.0208
ref	10000	0.15	0.001	0.144	0.0009	0.749	0.0068
Groups	N	Fre	alpha	ca-(re+co)	ca-co	co-re	T
case	500	0.18	0.05	0.5958	0.0469	0.9795	0.0408
control	1400	0.18	0.01	0.3577	0.0094	0.9258	0.02
ref	10000	0.15	0.001	0.1432	0.0009	0.7707	0.0061
Groups	N	Fre	alpha	ca-(re+co)	ca-co	co-re	T
case	500	0.18	0.05	0.5899	0.0476	0.9824	0.0358
control	1450	0.18	0.01	0.3536	0.0095	0.9345	0.0172
ref	10000	0.15	0.001	0.1413	0.0007	0.7901	0.0052
Groups	N	Fre	alpha	ca-(re+co)	ca-co	co-re	T
case	500	0.18	0.05	0.5877	0.0483	0.9849	0.0331
control	1500	0.18	0.01	0.3498	0.0098	0.9402	0.0158
ref	10000	0.15	0.001	0.1391	0.0009	0.8051	0.0053
Groups	N	Fre	alpha	ca-(re+co)	ca-co	co-re	T
case	500	0.18	0.05	0.5835	0.0463	0.9871	0.0282
control	1550	0.18	0.01	0.348	0.0089	0.9474	0.0131
ref	10000	0.15	0.001	0.1351	0.001	0.8219	0.004
Groups	N	Fre	alpha	ca-(re+co)	ca-co	co-re	T
case	500	0.18	0.05	0.5829	0.0468	0.9886	0.0268
control	1600	0.18	0.01	0.3451	0.0089	0.9529	0.0127
ref	10000	0.15	0.001	0.1349	0.0009	0.8356	0.0039
Groups	N	Fre	alpha	ca-(re+co)	ca-co	co-re	T
case	500	0.18	0.05	0.5782	0.047	0.9899	0.0246
control	1650	0.18	0.01	0.3413	0.0091	0.957	0.0115
ref	10000	0.15	0.001	0.1339	0.0008	0.8471	0.0035
Groups	N	Fre	alpha	ca-(re+co)	ca-co	co-re	T
case	500	0.18	0.05	0.5757	0.0469	0.9913	0.0218
control	1700	0.18	0.01	0.3389	0.009	0.962	0.0096
ref	10000	0.15	0.001	0.1308	0.0008	0.8594	0.0028
Groups	N	Fre	alpha	ca-(re+co)	ca-co	co-re	T
case	500	0.18	0.05	0.5694	0.047	0.9924	0.0199
control	1750	0.18	0.01	0.3335	0.0092	0.9675	0.0088
ref	10000	0.15	0.001	0.1294	0.0007	0.8728	0.0027
Groups	N	Fre	alpha	ca-(re+co)	ca-co	co-re	T
case	500	0.18	0.05	0.5679	0.0464	0.9935	0.018
control	1800	0.18	0.01	0.3313	0.0093	0.97	0.0079
ref	10000	0.15	0.001	0.1268	0.001	0.8819	0.0024
Groups	N	Fre	alpha	ca-(re+co)	ca-co	co-re	T
case	500	0.18	0.05	0.5621	0.048	0.9946	0.0167
control	1850	0.18	0.01	0.3267	0.0091	0.974	0.0076
ref	10000	0.15	0.001	0.1267	0.0008	0.8924	0.0022
Groups	N	Fre	alpha	ca-(re+co)	ca-co	co-re	T
case	500	0.18	0.05	0.5567	0.0479	0.9952	0.0144
control	1900	0.18	0.01	0.3218	0.0099	0.9765	0.0065
ref	10000	0.15	0.001	0.1212	0.001	0.9022	0.002
Groups	N	Fre	alpha	ca-(re+co)	ca-co	co-re	T
case	500	0.18	0.05	0.5547	0.047	0.9959	0.0137
control	1950	0.18	0.01	0.3191	0.0094	0.9797	0.0063
ref	10000	0.15	0.001	0.1202	0.0011	0.909	0.0017
Groups	N	Fre	alpha	ca-(re+co)	ca-co	co-re	T
case	500	0.18	0.05	0.5514	0.0479	0.9966	0.0126
control	2000	0.18	0.01	0.3172	0.0095	0.982	0.0057
ref	10000	0.15	0.001	0.1204	0.001	0.9191	0.0017
Groups	N	Fre	alpha	ca-(re+co)	ca-co	co-re	T
case	500	0.18	0.05	0.5493	0.0477	0.9968	0.0111
control	2050	0.18	0.01	0.315	0.0089	0.984	0.0051
ref	10000	0.15	0.001	0.1171	0.001	0.9251	0.0013
Groups	N	Fre	alpha	ca-(re+co)	ca-co	co-re	T
case	500	0.18	0.05	0.5436	0.0463	0.9974	0.0101
control	2100	0.18	0.01	0.3097	0.0091	0.9857	0.0043
ref	10000	0.15	0.001	0.1149	0.0007	0.9318	0.0012
Groups	N	Fre	alpha	ca-(re+co)	ca-co	co-re	T
case	500	0.18	0.05	0.5375	0.0475	0.9979	0.0084
control	2150	0.18	0.01	0.3086	0.0091	0.9877	0.0037
ref	10000	0.15	0.001	0.1144	0.001	0.9374	0.0012
Groups	N	Fre	alpha	ca-(re+co)	ca-co	co-re	T
case	500	0.18	0.05	0.5375	0.048	0.998	0.008
control	2200	0.18	0.01	0.3065	0.009	0.9889	0.0036
ref	10000	0.15	0.001	0.1135	0.0009	0.9422	0.0009
Groups	N	Fre	alpha	ca-(re+co)	ca-co	co-re	T
case	500	0.18	0.05	0.5339	0.0464	0.9985	0.0073
control	2250	0.18	0.01	0.3023	0.0084	0.99	0.0031
ref	10000	0.15	0.001	0.1121	0.001	0.9474	0.0007
Groups	N	Fre	alpha	ca-(re+co)	ca-co	co-re	T
case	500	0.18	0.05	0.532	0.0482	0.9986	0.0069
control	2300	0.18	0.01	0.2971	0.0094	0.9913	0.003
ref	10000	0.15	0.001	0.108	0.0008	0.9525	0.0008
Groups	N	Fre	alpha	ca-(re+co)	ca-co	co-re	T
case	500	0.18	0.05	0.5274	0.0458	0.9987	0.0064
control	2350	0.18	0.01	0.2972	0.0092	0.9919	0.0028
ref	10000	0.15	0.001	0.1073	0.001	0.9558	0.0007
Groups	N	Fre	alpha	ca-(re+co)	ca-co	co-re	T
case	500	0.18	0.05	0.5236	0.0468	0.999	0.0056
control	2400	0.18	0.01	0.2923	0.0096	0.993	0.0024
ref	10000	0.15	0.001	0.1057	0.001	0.9603	0.0008
Groups	N	Fre	alpha	ca-(re+co)	ca-co	co-re	T
case	500	0.18	0.05	0.5198	0.0479	0.9988	0.0051
control	2450	0.18	0.01	0.2905	0.0094	0.9937	0.0022
ref	10000	0.15	0.001	0.1051	0.001	0.9634	0.0007
Groups	N	Fre	alpha	ca-(re+co)	ca-co	co-re	T
case	500	0.18	0.05	0.5146	0.0476	0.9991	0.0047
control	2500	0.18	0.01	0.2851	0.0085	0.9942	0.0022
ref	10000	0.15	0.001	0.1028	0.0008	0.9665	0.0007
