# Supplementary material for: Robust Reference Powered Association Test of Genome-Wide Association Studies
Source: Front Genet. 2019 Apr 9;10:319. doi: 10.3389/fgene.2019.00319 (PMC6465778; doi:10.3389/fgene.2019.00319)
Supplement: TABLE S3 — Evaluation of the population stratification between case-reference. [file Table_3.XLS]

## Sheet: control-reference
Supplementary Table 3. Evaluation of the population stratification between control-reference
Groups	N	Fre	alpha	ca-(re+co)	ca-co	co-re	T
case	500	0.12	0.05	0.7154	0.0433	0.755	0.2462
control	500	0.12	0.01	0.4765	0.0087	0.5228	0.1388
ref	10000	0.15	0.001	0.2135	0.0008	0.2501	0.0528
Groups	N	Fre	alpha	ca-(re+co)	ca-co	co-re	T
case	500	0.135	0.05	0.225	0.0431	0.2447	0.1436
control	500	0.135	0.01	0.0832	0.0082	0.0946	0.0529
ref	10000	0.15	0.001	0.0171	0.0009	0.0209	0.0103
Groups	N	Fre	alpha	ca-(re+co)	ca-co	co-re	T
case	500	0.15	0.05	0.0465	0.0435	0.0473	0.0482
control	500	0.15	0.01	0.0092	0.0082	0.0092	0.0094
ref	10000	0.15	0.001	0.001	0.0008	0.0009	0.0011
Groups	N	Fre	alpha	ca-(re+co)	ca-co	co-re	T
case	500	0.165	0.05	0.2307	0.0442	0.2488	0.1479
control	500	0.165	0.01	0.089	0.0081	0.1001	0.0562
ref	10000	0.15	0.001	0.0199	0.0008	0.0233	0.0126
Groups	N	Fre	alpha	ca-(re+co)	ca-co	co-re	T
case	500	0.18	0.05	0.6662	0.0442	0.7063	0.2462
control	500	0.18	0.01	0.4274	0.0083	0.4781	0.1404
ref	10000	0.15	0.001	0.1895	0.0009	0.2254	0.0566
Groups	N	Fre	alpha	ca-(re+co)	ca-co	co-re	T
case	500	0.12	0.05	0.5713	0.0472	0.9999	0.0022
control	2500	0.12	0.01	0.3229	0.0092	0.9984	0.0007
ref	10000	0.15	0.001	0.1179	0.0008	0.9874	0.0002
Groups	N	Fre	alpha	ca-(re+co)	ca-co	co-re	T
case	500	0.135	0.05	0.1734	0.0468	0.7677	0.027
control	2500	0.135	0.01	0.0576	0.0093	0.5449	0.0083
ref	10000	0.15	0.001	0.0108	0.0008	0.2707	0.0013
Groups	N	Fre	alpha	ca-(re+co)	ca-co	co-re	T
case	500	0.15	0.05	0.0471	0.0472	0.048	0.048
control	2500	0.15	0.01	0.0099	0.0096	0.0099	0.0098
ref	10000	0.15	0.001	0.001	0.0009	0.0012	0.001
Groups	N	Fre	alpha	ca-(re+co)	ca-co	co-re	T
case	500	0.165	0.05	0.1771	0.0467	0.7408	0.031
control	2500	0.165	0.01	0.0595	0.0096	0.5143	0.0104
ref	10000	0.15	0.001	0.012	0.0008	0.2499	0.0021
Groups	N	Fre	alpha	ca-(re+co)	ca-co	co-re	T
case	500	0.18	0.05	0.5176	0.0472	0.9993	0.0044
control	2500	0.18	0.01	0.288	0.0092	0.9948	0.002
ref	10000	0.15	0.001	0.1012	0.0009	0.9669	0.0005

## Sheet: case-control
Supplementary Table 3. Evaluation of the population stratification between case-control
Groups	N	Fre	alpha	ca-(re+co)	ca-co	co-re	T
case	500	0.15	0.05	0.0491	0.4768	0.7552	0.0056
control	500	0.12	0.01	0.0097	0.2512	0.5256	0.0012
ref	10000	0.15	0.001	0.0011	0.0823	0.25	0.0002
Groups	N	Fre	alpha	ca-(re+co)	ca-co	co-re	T
case	500	0.15	0.05	0.0473	0.146	0.2438	0.0291
control	500	0.135	0.01	0.009	0.0471	0.0933	0.0055
ref	10000	0.15	0.001	0.001	0.0083	0.0214	0.0007
Groups	N	Fre	alpha	ca-(re+co)	ca-co	co-re	T
case	500	0.15	0.05	0.0462	0.044	0.0485	0.0482
control	500	0.15	0.01	0.0088	0.0084	0.0097	0.0093
ref	10000	0.15	0.001	0.001	0.0008	0.001	0.001
Groups	N	Fre	alpha	ca-(re+co)	ca-co	co-re	T
case	500	0.15	0.05	0.0467	0.138	0.2488	0.0282
control	500	0.165	0.01	0.0089	0.0446	0.1003	0.0056
ref	10000	0.15	0.001	0.001	0.0077	0.0238	0.0006
Groups	N	Fre	alpha	ca-(re+co)	ca-co	co-re	T
case	500	0.15	0.05	0.0473	0.4167	0.7069	0.0072
control	500	0.18	0.01	0.009	0.2025	0.4782	0.0014
ref	10000	0.15	0.001	0.001	0.0625	0.225	0.0002
Groups	N	Fre	alpha	ca-(re+co)	ca-co	co-re	T
case	500	0.15	0.05	0.0819	0.7188	0.9998	0
control	2500	0.12	0.01	0.0205	0.4935	0.9984	0
ref	10000	0.15	0.001	0.0029	0.2334	0.9876	0
Groups	N	Fre	alpha	ca-(re+co)	ca-co	co-re	T
case	500	0.15	0.05	0.0558	0.2357	0.7677	0.0064
control	2500	0.135	0.01	0.012	0.0922	0.545	0.0015
ref	10000	0.15	0.001	0.0014	0.0212	0.2713	0.0002
Groups	N	Fre	alpha	ca-(re+co)	ca-co	co-re	T
case	500	0.15	0.05	0.0469	0.0474	0.0491	0.0476
control	2500	0.15	0.01	0.0094	0.0093	0.0099	0.0096
ref	10000	0.15	0.001	0.0009	0.0009	0.0011	0.0009
Groups	N	Fre	alpha	ca-(re+co)	ca-co	co-re	T
case	500	0.15	0.05	0.0536	0.205	0.7398	0.0072
control	2500	0.165	0.01	0.0114	0.0743	0.5127	0.0017
ref	10000	0.15	0.001	0.0012	0.0155	0.2491	0.0002
Groups	N	Fre	alpha	ca-(re+co)	ca-co	co-re	T
case	500	0.15	0.05	0.0741	0.6263	0.9992	0.0001
control	2500	0.18	0.01	0.0185	0.3782	0.9946	0

## Sheet: case-reference
Supplementary Table 3. Evaluation of the population stratification between case-reference
Groups	N	Fre	alpha	ca-(re+co)	ca-co	co-re	T
case	500	0.15	0.05	0.7388	0.0425	0.7789	0.2597
control	500	0.15	0.01	0.5134	0.0077	0.5641	0.1565
ref	10000	0.12	0.001	0.2532	0.0009	0.2982	0.0653
Groups	N	Fre	alpha	ca-(re+co)	ca-co	co-re	T
case	500	0.15	0.05	0.2459	0.0424	0.2676	0.1525
control	500	0.15	0.01	0.0975	0.0078	0.1102	0.0594
ref	10000	0.135	0.001	0.0215	0.001	0.0271	0.0129
Groups	N	Fre	alpha	ca-(re+co)	ca-co	co-re	T
case	500	0.15	0.05	0.0458	0.0424	0.0483	0.0479
control	500	0.15	0.01	0.0089	0.0078	0.0096	0.0094
ref	10000	0.15	0.001	0.0009	0.0009	0.001	0.0009
Groups	N	Fre	alpha	ca-(re+co)	ca-co	co-re	T
case	500	0.15	0.05	0.2125	0.0424	0.2287	0.1377
control	500	0.15	0.01	0.0759	0.0078	0.0848	0.0491
ref	10000	0.165	0.001	0.0162	0.0009	0.0186	0.0101
Groups	N	Fre	alpha	ca-(re+co)	ca-co	co-re	T
case	500	0.15	0.05	0.6439	0.0425	0.6857	0.2372
control	500	0.15	0.01	0.3988	0.008	0.4425	0.1277
ref	10000	0.18	0.001	0.1606	0.0009	0.1869	0.0448
Groups	N	Fre	alpha	ca-(re+co)	ca-co	co-re	T
case	500	0.15	0.05	0.5859	0.0468	0.9999	0.0031
control	2500	0.15	0.01	0.3479	0.0098	0.9986	0.0014
ref	10000	0.12	0.001	0.14	0.0009	0.9889	0.0004
Groups	N	Fre	alpha	ca-(re+co)	ca-co	co-re	T
case	500	0.15	0.05	0.1898	0.0466	0.777	0.0304
control	2500	0.15	0.01	0.0665	0.0096	0.5586	0.0104
ref	10000	0.135	0.001	0.0138	0.0008	0.288	0.0021
Groups	N	Fre	alpha	ca-(re+co)	ca-co	co-re	T
case	500	0.15	0.05	0.047	0.047	0.0484	0.047
control	2500	0.15	0.01	0.0098	0.0097	0.0098	0.0097
ref	10000	0.15	0.001	0.0008	0.0009	0.0009	0.0007
Groups	N	Fre	alpha	ca-(re+co)	ca-co	co-re	T
case	500	0.15	0.05	0.1623	0.0469	0.7313	0.0284
control	2500	0.15	0.01	0.0521	0.0095	0.5005	0.0089
ref	10000	0.165	0.001	0.0093	0.0009	0.2356	0.0013
Groups	N	Fre	alpha	ca-(re+co)	ca-co	co-re	T
case	500	0.15	0.05	0.5024	0.0475	0.9992	0.0036
control	2500	0.15	0.01	0.2639	0.0096	0.9942	0.0014
ref	10000	0.18	0.001	0.0877	0.0008	0.9632	0.0003
