# Supplementary material for: Robust Reference Powered Association Test of Genome-Wide Association Studies
Source: Front Genet. 2019 Apr 9;10:319. doi: 10.3389/fgene.2019.00319 (PMC6465778; doi:10.3389/fgene.2019.00319)
Supplement: TABLE S4 — p-Value of different group combination for psoriasis datasets. [file Table_4.xls]

## Sheet: GRU_ref1
RS#	case_ref	case_alt	cont_ref	cont_alt	refe_ref	refe_alt	P(T)	P(ca-co)	P(ca-ref)	p(case-meta)	P(co-ref)
rs12191877	1286	544	1145	205	12981	2021	5.4075e-62	3.00778e-22	2.14323e-63	8.84534e-63	0.0817877
rs9468933	1277	553	1132	218	12811	2187	1.5318e-55	2.00856e-20	1.26814e-56	3.90102e-56	0.127335
rs13191258	1556	274	1280	70	13546	760	9.44494e-46	9.22194e-20	1.10804e-44	1.698e-45	0.898896
rs9267673	1469	361	1234	116	13661	1333	6.09919e-41	6.45698e-19	3.71193e-40	9.32207e-41	0.764206
rs3823418	519	1311	206	1144	2354	12582	9.87697e-38	1.19742e-18	4.38003e-37	1.31871e-37	0.667567
rs2844627	1093	737	999	351	11098	3802	1.57915e-38	3.82985e-17	2.66148e-38	2.19779e-38	0.695876
rs2077580	1486	344	1233	117	13685	1255	5.78091e-39	2.93299e-16	1.17026e-38	8.32826e-39	0.720324
rs2894207	1206	624	1067	283	12049	2913	3.03195e-42	3.04415e-16	4.81798e-43	1.12436e-42	0.185418
rs9267463	1589	241	1284	66	14197	789	1.94781e-33	7.01929e-16	1.32362e-32	2.37494e-33	0.609644
rs9267464	1590	240	1284	66	14217	787	2.9326e-33	1.04358e-15	1.93371e-32	3.57493e-33	0.609514
rs3093662	1566	264	1269	81	14020	944	3.7132e-31	8.7021e-15	2.13518e-30	5.38565e-31	0.725204
rs7773175	1060	770	959	391	10904	4036	1.12352e-37	2.62117e-14	8.75398e-39	2.81463e-38	0.125259
rs2295663	1586	244	1276	74	14189	809	5.77561e-33	6.44935e-14	2.01866e-32	1.0395e-32	0.899906
rs9267502	1562	268	1264	86	13921	1063	1.13642e-25	6.67283e-14	4.60649e-25	7.83823e-26	0.344865
rs8192591	1640	190	1301	49	14491	491	2.02968e-36	1.41804e-13	2.06687e-36	1.92608e-36	0.47448
rs6916062	1637	193	1297	53	14448	524	2.36829e-34	1.3478e-12	1.46874e-34	1.88407e-34	0.397771
rs1265078	1063	767	946	404	10245	4689	2.82803e-19	4.22076e-12	6.49225e-19	1.52682e-19	0.269945
rs3130955	977	853	883	467	9554	5434	7.60732e-18	9.46423e-12	1.29808e-17	3.42919e-18	0.225387
rs9394031	1445	385	1188	162	13118	1876	4.22534e-22	1.63854e-11	1.37861e-21	5.12119e-22	0.606009
rs9380237	1091	739	956	394	10849	4109	3.35426e-28	6.69975e-11	4.94685e-29	1.22035e-28	0.181911
rs3871466	1441	389	1181	169	13086	1918	1.43797e-21	8.96855e-11	5.76766e-21	2.391e-21	0.831378
rs9295938	405	1425	179	1171	2061	12945	2.36868e-20	1.04182e-10	9.60333e-20	3.07713e-20	0.649544
rs9366764	1440	390	1180	170	13066	1916	1.00163e-21	1.25789e-10	3.00548e-21	1.73251e-21	0.864848
rs7762370	1615	215	1277	73	14251	737	1.07676e-26	2.95591e-10	9.96908e-27	9.30062e-27	0.43188
rs11575907	1666	164	1303	47	14510	478	1.52844e-26	3.27768e-10	1.41731e-26	1.74948e-26	0.57231
rs7756521	1330	500	1108	242	12105	2873	1.10576e-15	5.33267e-10	2.00744e-15	6.14656e-16	0.277933
rs8192583	1619	211	1278	72	14309	671	6.7663e-29	6.87682e-10	9.77139e-30	2.05705e-29	0.152007
rs10484552	1592	238	1263	87	14172	824	2.6987e-28	8.04381e-10	3.7181e-29	8.30745e-29	0.153916
rs3130573	1045	785	915	435	9616	5277	2.8228e-09	8.82782e-10	5.92115e-10	1.05458e-10	0.0186796
rs2844645	1061	769	636	714	7760	7202	7.1773e-05	1.47474e-09	7.87284e-07	1.25597e-07	0.000874957
rs8365	468	1362	226	1124	2749	12201	9.10855e-13	1.89873e-09	9.95641e-13	2.57049e-13	0.141103
rs9468843	1410	420	1152	198	12579	2397	3.66407e-13	4.46712e-09	5.21885e-13	1.56505e-13	0.213567
rs2243868	894	936	800	550	8743	6229	3.96716e-15	6.87248e-09	9.11615e-15	4.32377e-15	0.544945
rs2524163	894	936	799	551	8752	6234	3.71397e-15	8.54209e-09	9.07207e-15	4.33724e-15	0.58391
rs3132965	521	1309	266	1084	3141	11837	6.65224e-13	1.47203e-08	1.01773e-12	3.70635e-13	0.278579
rs2107195	1468	362	1183	167	13398	1588	1.96333e-25	2.11444e-08	3.646e-27	1.89856e-26	0.0483505
rs2858333	690	1140	381	969	3995	10943	2.82316e-21	2.31759e-08	6.9649e-22	1.40279e-21	0.248443
rs2647087	686	1144	379	971	3995	10979	8.75685e-21	2.76108e-08	2.44767e-21	4.8225e-21	0.275356
rs17476793	1582	248	1250	100	14113	891	1.95229e-26	2.89843e-08	1.70132e-28	1.43928e-27	0.0368614
rs2082412	1573	257	1058	292	12034	2948	4.72257e-09	3.31785e-08	2.40409e-09	8.23808e-10	0.0872203
rs2240803	1396	434	1136	214	12390	2592	6.19974e-11	4.10499e-08	6.67308e-11	2.32285e-11	0.187335
rs9295917	1406	424	1142	208	12736	2260	9.18546e-18	4.99225e-08	1.43851e-17	1.37942e-17	0.75087
rs9501106	1405	425	1141	209	12782	2190	1.52012e-19	5.25225e-08	8.39895e-20	1.21421e-19	0.39938
rs4713380	1394	436	1134	216	12658	2342	8.78937e-18	5.56935e-08	1.25892e-17	1.22326e-17	0.695873
rs12526186	1402	428	1139	211	12679	2293	1.47056e-17	5.68901e-08	2.34058e-17	2.21321e-17	0.752504
rs9380240	556	1274	535	815	5900	9034	6.58748e-15	6.3895e-08	1.98759e-14	1.22598e-14	0.930535
rs6861600	457	1373	456	894	4566	10410	8.46461e-06	6.73332e-08	8.36748e-07	2.14002e-07	0.012641
rs9263967	899	931	794	556	8611	6379	1.05732e-11	6.78051e-08	1.69945e-11	7.2494e-12	0.34282
rs7749924	1499	331	1198	152	13198	1778	2.38809e-13	8.28955e-08	5.5765e-13	2.56858e-13	0.537788
rs6887695	456	1374	454	896	4544	10410	9.28876e-06	1.00376e-07	1.0703e-06	2.76272e-07	0.0148713
rs362522	1493	337	994	356	11249	3741	2.3651e-10	1.08105e-07	2.79754e-10	1.18899e-10	0.251362
rs1265086	1053	777	649	701	7421	5538	1	1.23724e-07	0.839971	0.354337	1.1709e-10
rs2395471	946	884	570	780	6147	8813	1.3689e-17	1.27932e-07	8.19999e-18	1.14718e-17	0.419017
rs2853950	869	961	769	581	8561	6401	1.69703e-15	1.30088e-07	3.33204e-15	2.92983e-15	0.863224
rs2239518	1405	425	1138	212	12470	2474	3.18028e-12	1.47551e-07	6.55566e-12	2.82216e-12	0.443697
rs2021723	1474	356	1181	169	13356	1650	7.99213e-22	1.66481e-07	5.30144e-23	1.5082e-22	0.0943555
rs3094205	1043	787	893	457	10170	4802	2.35237e-19	1.75624e-07	3.49649e-20	8.51884e-20	0.181069
rs10947208	1201	629	1002	348	11237	3725	2.64519e-17	1.8589e-07	1.82647e-17	2.48813e-17	0.470313
rs9266825	1194	636	997	353	10956	3954	1.24514e-13	2.03096e-07	3.07651e-13	1.98399e-13	0.796691
rs3130048	1220	610	1015	335	10989	3987	2.73094e-09	2.12678e-07	2.61892e-09	8.54534e-10	0.156454
rs1015465	1474	356	1180	170	13347	1647	9.44742e-22	2.22481e-07	3.70276e-23	1.4696e-22	0.0777779
rs9266846	1197	633	999	351	11014	3978	3.99821e-13	2.37266e-07	8.80237e-13	5.59134e-13	0.699231
rs13437088	1198	632	999	351	11206	3778	8.09301e-17	2.39577e-07	7.99728e-17	8.65144e-17	0.534501
rs9266845	1196	634	998	352	11021	3979	2.50279e-13	2.4168e-07	5.86677e-13	3.74159e-13	0.747484
rs20541	1529	301	1028	322	11394	3568	1.13044e-13	2.44205e-07	2.62612e-13	2.26088e-13	1
rs9295991	1194	636	996	354	10944	3978	3.28068e-13	2.53562e-07	7.62551e-13	4.90698e-13	0.747859
rs4711229	1113	717	940	410	10511	4465	7.26741e-16	2.73595e-07	9.17111e-16	9.65029e-16	0.663943
rs6906662	1601	229	1255	95	14074	928	9.88221e-20	3.06405e-07	1.74508e-20	4.30491e-20	0.217811
rs130067	1556	274	1053	297	12016	2950	2.39294e-06	4.21713e-07	6.59509e-07	2.21199e-07	0.046219
rs7762933	1168	662	741	609	8713	6251	3.26067e-05	4.24841e-07	4.07729e-06	1.18963e-06	0.0182421
rs1003879	818	1012	483	867	5638	9336	7.87541e-09	4.68388e-07	7.21916e-09	2.78867e-09	0.177049
rs2734573	1141	689	721	629	8175	6803	1.56023e-10	4.93429e-07	2.3615e-10	1.27366e-10	0.408163
rs3130685	975	855	597	753	6727	8211	1.34341e-11	4.99712e-07	3.02789e-11	1.57804e-11	0.587326
rs4713447	1168	662	743	607	8735	6253	3.587e-05	6.21751e-07	5.17172e-06	1.52658e-06	0.0212793
rs2894176	946	884	818	532	8940	6017	2.17976e-11	6.24985e-07	4.75563e-11	2.45107e-11	0.562234
rs7192	1253	577	810	540	8847	6111	8.66496e-15	8.414e-07	7.20967e-15	9.42572e-15	0.543898
rs6933779	1364	466	1105	245	12363	2501	1.14833e-17	8.90102e-07	2.01405e-18	5.17169e-18	0.225183
rs7194	1252	578	810	540	8832	6096	1.24894e-14	1.02111e-06	1.28681e-14	1.40647e-14	0.563064
rs9295924	1388	442	1120	230	12600	2348	1.0093e-17	1.04243e-06	1.96595e-18	4.01507e-18	0.198905
rs2442719	660	1170	603	747	6559	8361	4.47378e-11	1.06863e-06	1.03528e-10	5.60603e-11	0.626544
rs2858332	1077	753	677	673	7655	7319	2.19714e-10	1.1139e-06	4.01612e-10	2.17641e-10	0.495284
rs9266813	1153	677	961	389	10645	4301	3.86602e-13	1.36929e-06	1.09533e-12	7.53849e-13	0.974968
rs1051792	1153	677	960	390	10627	4295	4.7712e-13	1.67201e-06	1.09652e-12	9.06481e-13	0.949952
rs9268853	751	1079	442	908	4317	10675	2.13766e-22	1.74352e-06	7.11861e-26	1.03292e-24	0.002416
rs176095	534	1296	293	1057	3246	11626	1.93673e-12	2.04043e-06	4.7399e-12	3.66094e-12	0.945133
rs9262492	1000	830	851	499	9792	5168	5.84404e-18	2.2365e-06	2.98549e-19	9.14773e-19	0.0782655
rs9262498	996	834	848	502	9809	5187	2.62305e-18	2.27722e-06	7.5115e-20	2.95343e-19	0.0562976
rs1433048	1409	421	1131	219	12203	2783	3.87998e-05	2.51793e-06	8.55405e-06	2.58527e-06	0.0333155
rs3132486	1053	777	663	687	7705	7249	2.52223e-06	2.84609e-06	1.16131e-06	4.71472e-07	0.0934633
rs12498069	1574	256	1233	117	13432	1552	1.82139e-05	3.44914e-06	4.96056e-06	1.77948e-06	0.0488497
rs12358062	973	857	605	745	7158	7772	0.000155796	3.64017e-06	2.50681e-05	8.86682e-06	0.0284565
rs3817151	874	956	756	594	7727	7215	0.0979538	4.35219e-06	0.00151307	0.000502486	0.00256491
rs2021729	1436	394	963	387	10979	3981	4.24319e-06	4.45295e-06	2.10695e-06	9.21379e-07	0.108571
rs10947128	1248	582	814	536	4637	4154	1.14497e-24	4.50971e-06	2.10956e-34	4.73053e-31	2.06578e-07
rs6894567	1564	266	1069	281	12035	2939	6.87955e-08	4.80263e-06	8.058e-08	4.13326e-08	0.300402
rs857369	967	863	603	747	7152	7808	0.000308077	5.19825e-06	4.80784e-05	1.75204e-05	0.0284352
rs2856726	802	1028	484	866	5166	9816	1.90476e-14	5.82555e-06	7.24105e-15	1.18094e-14	0.309997
rs9391858	1450	380	1154	196	12658	2322	1.33675e-08	5.99793e-06	2.04158e-08	9.76995e-09	0.365437
rs4439342	1230	600	802	548	9454	5490	0.0296728	6.19291e-06	0.000891229	0.000307724	0.00518529
rs12203586	807	1023	488	862	5176	9761	1.27032e-14	7.00923e-06	4.1261e-15	6.85305e-15	0.269737
The SNPs reported in pubmed were shown in italics.

## Sheet: GRU_ref2
RS#	case_ref	case_alt	cont_ref	cont_alt	refe_ref	refe_alt	P(T)	P(ca-co)	P(ca-ref)	p(case-meta)	P(co-ref)
rs8192591	1640	190	1301	49	107645	3705	5.26437e-41	1.41804e-13	5.08025e-41	5.69581e-41	0.540977
rs1265078	1063	767	946	404	76859	34755	9.26665e-22	4.22076e-12	6.54945e-22	6.37922e-22	0.344203
rs11575907	1666	164	1303	47	104802	3368	2.03913e-31	3.27768e-10	1.53208e-31	1.75463e-31	0.430241
rs8192583	1619	211	1278	72	102866	4670	7.47648e-35	6.87682e-10	8.56971e-36	1.20718e-35	0.0807315
rs3130573	1045	785	915	435	70762	37505	2.77025e-12	8.82782e-10	4.39277e-13	3.62536e-13	0.0654337
rs9266825	1194	636	997	353	82565	28813	4.91142e-17	2.03096e-07	8.04404e-17	8.12133e-17	0.826781
rs20541	1529	301	1028	322	89730	21794	0.921486	2.44205e-07	0.000772264	0.000698917	0.00010975
rs130067	1556	274	1053	297	86868	21676	2.97956e-07	4.21713e-07	4.46598e-08	3.84628e-08	0.0645446
rs7192	1253	577	810	540	65468	41874	4.77855e-11	8.414e-07	4.45478e-11	4.44888e-11	0.465505
rs9295924	1388	442	1120	230	43545	8741	1.26045e-15	1.04243e-06	1.80501e-15	1.8648e-15	0.739737
rs1051792	1153	677	960	390	79772	31492	1.28565e-15	1.67201e-06	1.64267e-15	1.6675e-15	0.648504

## Sheet: ADO_ref1
RS#	case_ref	case_alt	cont_ref	cont_alt	refe_ref	refe_alt	P(T)	P(ca-co)	P(ca-ref)	p(case-meta)	P(co-ref)
rs12191877	298	564	185	1219	2021	12981	1.86517e-52	1.4043e-32	9.22823e-52	3.00702e-52	0.806101
rs9468933	302	560	196	1208	2187	12811	1.00332e-47	5.44815e-31	6.15064e-47	1.10877e-47	0.55255
rs2894207	331	531	254	1150	2913	12049	8.3385e-36	3.31522e-26	1.62448e-35	3.60939e-36	0.216429
rs9380237	389	473	356	1048	4109	10849	1.02032e-26	5.53469e-22	7.7801e-27	1.85092e-27	0.0907028
rs2844627	388	474	359	1045	3802	11098	1.99308e-33	2.41211e-21	5.3557e-33	3.88435e-33	0.97446
rs2077580	669	193	1283	121	13685	1255	1.35734e-33	1.46666e-19	2.0332e-33	2.07145e-33	0.763053
rs3823418	590	272	1188	216	12582	2354	3.31658e-29	2.92265e-19	8.87407e-29	4.84353e-29	0.730199
rs7773175	406	456	404	1000	4036	10904	2.91653e-33	1.50304e-18	5.40047e-34	9.21683e-34	0.15801
rs9267673	662	200	1269	135	13661	1333	2.39989e-33	4.53454e-18	1.14942e-33	1.69581e-33	0.35331
rs2394895	503	359	1059	345	11277	3693	1.62182e-26	2.82808e-17	4.21597e-26	3.07625e-26	0.948393
rs13191258	714	148	1320	84	13546	760	1.39952e-32	5.54502e-17	4.73306e-33	8.15863e-33	0.291479
rs3130713	495	367	1040	364	11109	3881	3.4059e-25	4.09485e-16	8.67777e-25	6.63872e-25	0.974592
rs3130467	481	381	1015	389	10858	4106	1.22366e-24	1.47965e-15	2.53222e-24	2.02342e-24	0.826793
rs3130517	484	378	1019	385	10912	4066	1.3128e-24	1.83538e-15	2.70878e-24	2.1693e-24	0.826207
rs8192591	758	104	1354	50	14491	491	4.10825e-27	2.48959e-14	4.41002e-27	4.7996e-27	0.584141
rs2295663	727	135	1318	86	14189	809	1.42288e-25	3.56566e-13	3.7688e-26	6.92245e-26	0.243256
rs2243868	482	380	567	837	6229	8743	1.51353e-16	7.21464e-13	2.4498e-16	1.15043e-16	0.380049
rs8192583	748	114	1337	67	14309	671	1.28352e-22	1.54405e-12	1.40599e-22	1.51614e-22	0.590618
rs6916062	761	101	1349	55	14448	524	2.48904e-23	2.89307e-12	1.47742e-23	2.02064e-23	0.405908
rs2395471	459	403	542	862	6147	8813	7.25381e-12	1.00952e-11	3.53254e-12	1.0687e-12	0.0736644
rs7762370	746	116	1331	73	14251	737	1.11428e-20	1.3471e-11	1.35618e-20	1.45295e-20	0.651971
rs9267463	721	141	1304	100	14197	789	5.96832e-27	1.3895e-11	5.55683e-30	5.38833e-29	0.00451411
rs7756521	606	256	1159	245	12105	2873	1.07602e-12	1.97645e-11	7.25208e-13	2.53469e-13	0.117781
rs9267464	722	140	1304	100	14217	787	1.38227e-26	2.12097e-11	1.23934e-29	1.22435e-28	0.00442879
rs2107195	668	194	1237	167	13398	1588	2.14655e-21	4.00403e-11	2.25003e-22	5.85183e-22	0.136307
rs443198	434	428	904	500	9687	5243	1.68558e-17	5.12613e-11	2.14747e-17	2.44665e-17	0.725759
rs2844645	535	327	673	731	7760	7202	1.52878e-07	5.50343e-11	5.28524e-09	1.59455e-09	0.0052151
rs8365	611	251	1160	244	12201	2749	7.82859e-14	9.76297e-11	1.15408e-13	5.74447e-14	0.36689
rs1265078	477	385	966	438	10245	4689	1.39796e-15	1.52171e-10	3.08619e-15	2.52819e-15	0.90424
rs11575907	778	84	1359	45	14510	478	6.14525e-18	1.62569e-10	1.45199e-17	1.15135e-17	0.936777
rs17476793	735	127	1313	91	14113	891	4.45224e-19	2.62031e-10	2.68473e-19	3.6514e-19	0.410064
rs10484552	739	123	1316	88	14172	824	1.58381e-19	4.12837e-10	4.02297e-20	7.07584e-20	0.22338
rs3132965	587	275	1121	283	11837	3141	2.40486e-13	5.64245e-10	4.36028e-13	2.36865e-13	0.492471
rs9295938	648	214	1203	201	12945	2061	5.21227e-17	6.21308e-10	4.77258e-17	5.66848e-17	0.543763
rs3130453	524	338	667	737	7807	7141	0.00017827	7.39211e-10	1.03053e-06	2.58059e-07	0.000723786
rs915895	475	387	955	449	10212	4738	2.47304e-15	7.6431e-10	3.76062e-15	4.12371e-15	0.833734
rs1015465	669	193	1229	175	13347	1647	3.49892e-19	8.65123e-10	2.422e-20	6.414e-20	0.0916568
rs3093662	715	147	1287	117	14020	944	1.27168e-22	8.77809e-10	1.28138e-25	1.14769e-24	0.00451247
rs3130955	447	415	911	493	9554	5434	3.46974e-12	1.038e-09	4.40034e-12	2.77412e-12	0.39976
rs2021723	670	192	1230	174	13356	1650	5.09123e-19	1.1039e-09	7.01266e-20	1.2223e-19	0.12004
rs3130685	378	484	798	606	8211	6727	3.09696e-10	2.17175e-09	2.17098e-10	1.15938e-10	0.18718
rs9501106	216	646	208	1196	2190	12782	4.61148e-15	2.43761e-09	1.02322e-14	7.78016e-15	0.843565
rs4711229	368	494	426	978	4465	10511	6.69396e-15	2.7056e-09	8.20179e-15	9.26171e-15	0.691796
rs2156875	519	343	666	738	7528	7418	1.01792e-07	3.65448e-09	1.91246e-08	7.39246e-09	0.0363118
rs6933779	240	622	242	1162	2501	12363	4.25895e-15	3.80065e-09	5.23666e-15	5.80806e-15	0.681865
rs9267502	711	151	1277	127	13921	1063	4.15634e-20	4.90166e-09	7.96703e-23	6.95693e-22	0.00836907
rs9468926	661	201	914	490	9788	5176	1.56941e-12	5.18939e-09	2.94204e-12	2.5566e-12	0.81451
rs6906662	748	114	1321	83	14074	928	2.11039e-13	5.41106e-09	3.48636e-13	3.07174e-13	0.727766
rs9268315	100	762	294	1110	3095	11879	5.39939e-12	6.93825e-09	1.01275e-11	8.74128e-12	0.809469
rs2442719	582	280	776	628	8361	6559	1.48977e-11	7.00663e-09	2.55133e-11	1.76748e-11	0.593207
rs9268361	103	759	299	1105	3087	11887	4.97077e-11	9.13843e-09	8.26515e-11	5.54703e-11	0.557964
rs3094187	538	324	702	702	7530	7450	1.66152e-12	9.14453e-09	3.33516e-12	2.88112e-12	0.867011
rs9501624	732	130	1300	104	13845	1159	1.42997e-12	9.941e-09	2.33187e-12	2.04207e-12	0.714023
rs9394031	660	202	1209	195	13118	1876	1.22999e-16	1.08352e-08	1.58888e-17	3.4782e-17	0.141392
rs2523870	629	233	861	543	9382	5578	6.52446e-10	1.15579e-08	7.21745e-10	4.08098e-10	0.312745
rs9468922	657	205	912	492	9787	5173	1.43615e-11	1.33518e-08	3.00851e-11	2.08217e-11	0.724914
rs9263967	384	478	798	606	8611	6379	1.28456e-13	1.36001e-08	1.53067e-13	1.7267e-13	0.672097
rs9380240	643	219	887	517	9034	5900	6.87643e-16	1.62464e-08	2.52859e-17	7.14217e-17	0.0519322
rs3871466	658	204	1205	199	13086	1918	2.35646e-16	1.818e-08	3.18053e-17	6.83297e-17	0.144984
rs9366764	658	204	1204	200	13066	1916	2.90446e-16	1.95086e-08	3.26381e-17	7.17693e-17	0.12355
rs3094205	478	384	944	460	10170	4802	1.36026e-13	2.13498e-08	1.46144e-13	1.66341e-13	0.611431
rs3132496	595	267	805	599	8257	6717	5.39946e-15	2.50727e-08	6.10643e-16	1.25262e-15	0.115995
rs2517448	626	236	860	544	9158	5738	1.2771e-11	2.67236e-08	2.57679e-11	2.26295e-11	0.885975
rs2517552	628	234	864	540	9364	5598	4.81135e-10	3.21204e-08	5.99834e-10	4.20087e-10	0.436558
rs2647087	543	319	1040	364	10979	3995	8.73011e-11	3.25667e-08	1.22096e-10	9.58061e-11	0.548711
rs176095	585	277	1101	303	11626	3246	6.25964e-12	3.43673e-08	1.37069e-11	1.08388e-11	0.865768
rs3130425	589	273	796	608	8166	6792	1.16884e-14	3.55094e-08	1.58085e-15	3.20766e-15	0.137216
rs2249741	547	315	726	678	7741	7177	1.38933e-11	4.81915e-08	2.90702e-11	2.53146e-11	0.911037
rs2517527	621	241	854	550	9196	5726	2.85113e-10	4.9116e-08	4.57797e-10	3.228e-10	0.566091
rs16899207	687	175	974	430	10608	4348	1.79025e-08	5.3543e-08	1.36707e-08	7.86637e-09	0.219701
rs2073048	66	796	214	1190	2364	12612	4.49605e-12	5.68622e-08	4.99882e-12	5.56072e-12	0.6184
rs3131043	467	395	596	808	6282	8662	2.33332e-12	5.87907e-08	4.10347e-12	3.62791e-12	0.777413
rs2858333	542	320	1036	368	10943	3995	5.70747e-11	5.89579e-08	1.22694e-10	7.78233e-11	0.681767
rs6907757	67	795	215	1189	2353	12627	1.01781e-11	6.51429e-08	1.33477e-11	1.48548e-11	0.729747
rs2853950	484	378	624	780	6401	8561	7.45316e-14	7.71233e-08	2.28301e-14	3.52272e-14	0.236324
rs3906276	687	175	976	428	10648	4334	2.74506e-08	8.83757e-08	2.0802e-08	1.2026e-08	0.219047
rs3132486	506	356	662	742	7705	7249	0.00469863	9.82442e-08	4.04262e-05	1.65563e-05	0.00176182
rs2524082	584	278	795	609	8477	6345	3.84517e-10	1.29247e-07	7.48099e-10	5.3285e-10	0.692881
rs3094214	535	327	712	692	7531	7433	1.28565e-11	1.38132e-07	1.86108e-11	2.0613e-11	0.801659
rs16899213	682	180	969	435	10543	4383	6.49011e-08	1.38981e-07	4.64895e-08	2.71991e-08	0.209543
rs3095250	601	261	826	578	8578	6356	1.32921e-12	1.93987e-07	5.90128e-13	8.5866e-13	0.322996
rs9468935	681	181	970	434	10730	4252	8.08232e-06	2.3598e-07	1.53483e-06	7.76708e-07	0.0480498
rs3132485	540	322	724	680	8034	6926	5.27547e-07	2.66517e-07	2.71601e-07	1.37968e-07	0.130764
rs1265762	282	580	612	792	6360	8558	4.84592e-09	2.7341e-07	6.76697e-09	4.82952e-09	0.498308
rs3095254	638	224	893	511	9261	5661	1.62688e-12	2.76637e-07	5.81789e-13	8.51365e-13	0.261656
rs9461688	688	174	985	419	10721	4179	5.197e-07	2.97067e-07	2.68625e-07	1.5973e-07	0.153675
rs2844724	637	225	893	511	9696	5276	2.32248e-08	3.58681e-07	2.56072e-08	1.84494e-08	0.397193
rs9268853	488	374	945	459	10675	4317	1.43331e-15	3.82429e-07	1.16584e-18	6.74495e-18	0.00235292
rs2074504	660	202	935	469	10083	4879	6.91235e-09	3.83121e-07	1.06824e-08	7.62848e-09	0.551801
rs3130573	473	389	922	482	9616	5277	1.15204e-08	3.83231e-07	1.39987e-08	9.53255e-09	0.413724
rs3130043	633	229	886	518	9562	5420	3.30484e-09	3.95882e-07	5.53991e-09	3.9744e-09	0.6013
rs9468937	482	380	631	773	6534	8354	8.58061e-12	4.06208e-07	6.68705e-12	7.68479e-12	0.4478
rs2523857	610	252	846	558	9048	5866	9.95031e-10	4.12059e-07	2.14884e-09	1.54255e-09	0.775127
rs2239518	653	209	1186	218	12470	2474	2.12373e-08	4.35977e-07	2.43425e-08	1.39369e-08	0.328123
rs10947128	615	247	856	548	4637	4154	4.01858e-16	4.71166e-07	2.12403e-26	7.40868e-24	9.21805e-09
rs2524222	257	605	287	1117	3070	11898	1.6007e-10	5.08617e-07	3.79929e-10	3.11315e-10	0.972433
rs7772549	352	510	428	976	4474	10496	3.28452e-11	5.39784e-07	3.83255e-11	4.25433e-11	0.647633
rs6927461	670	192	955	449	10318	4666	1.44713e-08	5.61891e-07	2.13279e-08	1.52553e-08	0.527086
rs1003879	463	399	904	500	9336	5638	1.10951e-06	5.64128e-07	5.1311e-07	2.9708e-07	0.133878
The SNPs reported in pubmed were shown in italics.

## Sheet: ADO_ref2
Supplementary Table 4. P value of different group combination for psoriasis datasets
RS#	case_ref	case_alt	cont_ref	cont_alt	refe_ref	refe_alt	P(T)	P(ca-co)	P(ca-ref)	p(case-meta)	P(co-ref)
rs8192591	758	104	1354	50	107645	3705	1.0938e-28	2.48959e-14	1.23975e-28	1.31317e-28	0.60028
rs8192583	748	114	1337	67	102866	4670	4.68764e-25	1.54405e-12	3.6663e-25	4.02152e-25	0.428949
rs443198	434	428	904	500	70558	38682	1.1353e-17	5.12613e-11	2.00861e-17	2.01708e-17	0.888346
rs1265078	477	385	966	438	76859	34755	6.17346e-17	1.52171e-10	1.20337e-16	1.20613e-16	0.976867
rs11575907	778	84	1359	45	104802	3368	1.43507e-19	1.62569e-10	2.30706e-19	2.34338e-19	0.816471
rs3130453	524	338	667	737	55904	51028	0.000711326	7.39211e-10	6.5145e-07	5.46347e-07	0.000384035
rs2074504	660	202	935	469	76695	34949	2.18659e-06	3.83121e-07	4.06607e-07	4.07411e-07	0.0931615
rs3130573	473	389	922	482	70762	37505	1.70145e-10	3.83231e-07	2.7972e-10	2.7951e-10	0.821389
The SNPs reported in pubmed were shown in italics.
