# Supplementary material for: Robust Reference Powered Association Test of Genome-Wide Association Studies
Source: Front Genet. 2019 Apr 9;10:319. doi: 10.3389/fgene.2019.00319 (PMC6465778; doi:10.3389/fgene.2019.00319)
Supplement: TABLE S5 — Rescued SNPs by robust reference powered association test. [file Table_5.xls]

## Sheet: GRU_ref1
RS#	case_ref	case_alt	cont_ref	cont_alt	refe_ref	refe_alt	p(Wang)	p(case-cont)	p(case-refe)	p(case-meta)	p(cont-refe)
rs2021723	1474	356	1181	169	13356	1650	7.99213e-22	1.66481e-07	5.30144e-23	1.5082e-22	0.0943555
rs1015465	1474	356	1180	170	13347	1647	9.44742e-22	2.22481e-07	3.70276e-23	1.4696e-22	0.0777779
rs6906662	1601	229	1255	95	14074	928	9.88221e-20	3.06405e-07	1.74508e-20	4.30491e-20	0.217811
rs3094205	1043	787	893	457	10170	4802	2.35237e-19	1.75624e-07	3.49649e-20	8.51884e-20	0.181069
rs9262498	996	834	848	502	9809	5187	2.62305e-18	2.27722e-06	7.5115e-20	2.95343e-19	0.0562976
rs9262492	1000	830	851	499	9792	5168	5.84404e-18	2.2365e-06	2.98549e-19	9.14773e-19	0.0782655
rs9295924	1388	442	1120	230	12600	2348	1.0093e-17	1.04243e-06	1.96595e-18	4.01507e-18	0.198905
rs6933779	1364	466	1105	245	12363	2501	1.14833e-17	8.90102e-07	2.01405e-18	5.17169e-18	0.225183
rs2395471	946	884	570	780	6147	8813	1.3689e-17	1.27932e-07	8.19999e-18	1.14718e-17	0.419017
rs10947208	1201	629	1002	348	11237	3725	2.64519e-17	1.8589e-07	1.82647e-17	2.48813e-17	0.470313
rs13437088	1198	632	999	351	11206	3778	8.09301e-17	2.39577e-07	7.99728e-17	8.65144e-17	0.534501
rs4711229	1113	717	940	410	10511	4465	7.26741e-16	2.73595e-07	9.17111e-16	9.65029e-16	0.663943
rs2853950	869	961	769	581	8561	6401	1.69703e-15	1.30088e-07	3.33204e-15	2.92983e-15	0.863224
rs7192	1253	577	810	540	8847	6111	8.66496e-15	8.414e-07	7.20967e-15	9.42572e-15	0.543898
rs7194	1252	578	810	540	8832	6096	1.24894e-14	1.02111e-06	1.28681e-14	1.40647e-14	0.563064
rs12203586	807	1023	488	862	5176	9761	1.27032e-14	7.00923e-06	4.1261e-15	6.85305e-15	0.269737
rs2856726	802	1028	484	866	5166	9816	1.90476e-14	5.82555e-06	7.24105e-15	1.18094e-14	0.309997
rs20541	1529	301	1028	322	11394	3568	1.13044e-13	2.44205e-07	2.62612e-13	2.26088e-13	1
rs9266825	1194	636	997	353	10956	3954	1.24514e-13	2.03096e-07	3.07651e-13	1.98399e-13	0.796691
rs9266845	1196	634	998	352	11021	3979	2.50279e-13	2.4168e-07	5.86677e-13	3.74159e-13	0.747484
rs9295991	1194	636	996	354	10944	3978	3.28068e-13	2.53562e-07	7.62551e-13	4.90698e-13	0.747859
rs9266813	1153	677	961	389	10645	4301	3.86602e-13	1.36929e-06	1.09533e-12	7.53849e-13	0.974968
rs9266846	1197	633	999	351	11014	3978	3.99821e-13	2.37266e-07	8.80237e-13	5.59134e-13	0.699231
rs1051792	1153	677	960	390	10627	4295	4.7712e-13	1.67201e-06	1.09652e-12	9.06481e-13	0.949952
rs176095	534	1296	293	1057	3246	11626	1.93673e-12	2.04043e-06	4.7399e-12	3.66094e-12	0.945133
rs2239518	1405	425	1138	212	12470	2474	3.18028e-12	1.47551e-07	6.55566e-12	2.82216e-12	0.443697
rs3130685	975	855	597	753	6727	8211	1.34341e-11	4.99712e-07	3.02789e-11	1.57804e-11	0.587326
rs2894176	946	884	818	532	8940	6017	2.17976e-11	6.24985e-07	4.75563e-11	2.45107e-11	0.562234
rs2442719	660	1170	603	747	6559	8361	4.47378e-11	1.06863e-06	1.03528e-10	5.60603e-11	0.626544
rs2734573	1141	689	721	629	8175	6803	1.56023e-10	4.93429e-07	2.3615e-10	1.27366e-10	0.408163
rs2858332	1077	753	677	673	7655	7319	2.19714e-10	1.1139e-06	4.01612e-10	2.17641e-10	0.495284
rs3130048	1220	610	1015	335	10989	3987	2.73094e-09	2.12678e-07	2.61892e-09	8.54534e-10	0.156454
rs1003879	818	1012	483	867	5638	9336	7.87541e-09	4.68388e-07	7.21916e-09	2.78867e-09	0.177049
rs9391858	1450	380	1154	196	12658	2322	1.33675e-08	5.99793e-06	2.04158e-08	9.76995e-09	0.365437
rs6894567	1564	266	1069	281	12035	2939	6.87955e-08	4.80263e-06	8.058e-08	4.13326e-08	0.300402
The SNPs reported in pubmed were shown in italics.

## Sheet: GRU_ref2
RS#	case_ref	case_alt	cont_ref	cont_alt	refe_ref	refe_alt	p(Wang)	p(case-cont)	p(case-refe)	p(case-meta)	p(cont-refe)
rs9266825	1194	636	997	353	82565	28813	4.91142e-17	2.03096e-07	8.04404e-17	8.12133e-17	0.826781
rs9295924	1388	442	1120	230	43545	8741	1.26045e-15	1.04243e-06	1.80501e-15	1.8648e-15	0.739737
rs1051792	1153	677	960	390	79772	31492	1.28565e-15	1.67201e-06	1.64267e-15	1.6675e-15	0.648504
rs7192	1253	577	810	540	65468	41874	4.77855e-11	8.414e-07	4.45478e-11	4.44888e-11	0.465505
The SNPs reported in pubmed were shown in italics.

## Sheet: ADO_ref1
RS#	case_ref	case_alt	cont_ref	cont_alt	refe_ref	refe_alt	p(Wang)	p(case-cont)	p(case-refe)	p(case-meta)	p(cont-refe)
rs3095250	601	261	826	578	8578	6356	1.32921e-12	1.93987e-07	5.90128e-13	8.5866e-13	0.322996
rs3095254	638	224	893	511	9261	5661	1.62688e-12	2.76637e-07	5.81789e-13	8.51365e-13	0.261656
rs9468937	482	380	631	773	6534	8354	8.58061e-12	4.06208e-07	6.68705e-12	7.68479e-12	0.4478
rs3094214	535	327	712	692	7531	7433	1.28565e-11	1.38132e-07	1.86108e-11	2.0613e-11	0.801659
rs7772549	352	510	428	976	4474	10496	3.28452e-11	5.39784e-07	3.83255e-11	4.25433e-11	0.647633
rs2524222	257	605	287	1117	3070	11898	1.6007e-10	5.08617e-07	3.79929e-10	3.11315e-10	0.972433
rs2524082	584	278	795	609	8477	6345	3.84517e-10	1.29247e-07	7.48099e-10	5.3285e-10	0.692881
rs2523857	610	252	846	558	9048	5866	9.95031e-10	4.12059e-07	2.14884e-09	1.54255e-09	0.775127
rs3130043	633	229	886	518	9562	5420	3.30484e-09	3.95882e-07	5.53991e-09	3.9744e-09	0.6013
rs1265762	282	580	612	792	6360	8558	4.84592e-09	2.7341e-07	6.76697e-09	4.82952e-09	0.498308
rs2074504	660	202	935	469	10083	4879	6.91235e-09	3.83121e-07	1.06824e-08	7.62848e-09	0.551801
rs3130573	473	389	922	482	9616	5277	1.15204e-08	3.83231e-07	1.39987e-08	9.53255e-09	0.413724
rs6927461	670	192	955	449	10318	4666	1.44713e-08	5.61891e-07	2.13279e-08	1.52553e-08	0.527086
rs2239518	653	209	1186	218	12470	2474	2.12373e-08	4.35977e-07	2.43425e-08	1.39369e-08	0.328123
rs2844724	637	225	893	511	9696	5276	2.32248e-08	3.58681e-07	2.56072e-08	1.84494e-08	0.397193
rs16899213	682	180	969	435	10543	4383	6.49011e-08	1.38981e-07	4.64895e-08	2.71991e-08	0.209543
The SNPs reported in pubmed were shown in italics.

## Sheet: ADO_ref2
Supplementary Table 5. Rescued SNPs by robust reference powered association test
RS#	case_ref	case_alt	cont_ref	cont_alt	refe_ref	refe_alt	p(Wang)	p(case-cont)	p(case-refe)	p(case-meta)	p(cont-refe)
rs3130573	473	389	922	482	70762	37505	1.70145e-10	3.83231e-07	2.7972e-10	2.7951e-10	0.821389
The SNPs reported in pubmed were shown in italics.
