# Supplementary material for: Robust Reference Powered Association Test of Genome-Wide Association Studies
Source: Front Genet. 2019 Apr 9;10:319. doi: 10.3389/fgene.2019.00319 (PMC6465778; doi:10.3389/fgene.2019.00319)
Supplement: TABLE S6 — p-Value of schizophrenia dataset. [file Table_6.xls]

## Sheet: schizophrenia
Supplementary Table 6. P value of schizophrenia dataset
RS#	case_ref	case_alt	cont_ref	cont_alt	refe_ref	refe_alt	p(T)	p(case-cont)	p(case-refe)	p(case-meta)	p(cont-refe)
rs12745968	1500	768	1625	1099	9666	5298	0.999985	2.58066e-06	0.156945	0.0324434	9.51583e-07
rs271878	338	1930	284	2432	1877	13097	0.0791822	2.60298e-06	0.00194574	0.000351914	0.00222218
rs271876	332	1920	279	2425	1879	13107	0.396894	2.67736e-06	0.00405739	0.00079847	0.0010059
rs10499040	329	1941	276	2448	1838	13132	0.251636	3.02224e-06	0.00346888	0.000662649	0.00131668
rs11789407	1163	1105	1217	1507	7404	7560	0.999911	3.4952e-06	0.114701	0.0228937	4.08804e-06
rs2811600	1504	766	1632	1092	9695	5273	0.999981	3.90548e-06	0.170966	0.0383908	1.43321e-06
rs11164835	1498	772	1624	1100	9661	5309	0.999986	4.01708e-06	0.179167	0.0387277	1.07223e-06
rs11789399	1175	1093	1233	1491	7323	7641	0.897247	4.62807e-06	0.0108874	0.00207707	0.00042685
rs2255723	1500	766	1632	1092	9673	5257	0.999986	5.12043e-06	0.193778	0.0452097	1.27836e-06
rs7536563	1476	786	1606	1116	9585	5399	0.999992	6.44612e-06	0.239707	0.0573425	9.28054e-07
rs270666	331	1939	282	2442	1885	13111	0.69214	6.45793e-06	0.00860831	0.00170974	0.00105272
rs2811593	1502	766	1635	1089	9696	5256	0.999983	6.73841e-06	0.202077	0.0478073	1.5827e-06
rs12066638	1483	767	1620	1092	9677	5283	0.999992	7.54977e-06	0.26573	0.0652444	9.97485e-07
rs660870	1147	1123	1205	1519	7063	7883	0.108882	1.01606e-05	0.00388883	0.000807684	0.00370899
rs10874753	1488	782	1620	1104	9614	5296	0.999996	1.09243e-05	0.322534	0.0858316	6.90023e-07
rs1341118	356	1912	311	2413	1978	12986	0.0189165	1.11709e-05	0.00156519	0.00037759	0.00998043
rs9391181	349	1919	304	2418	1957	13023	0.0539719	1.14406e-05	0.00287483	0.000649331	0.00601546
rs17176973	2159	107	2654	66	14377	547	0.88437	1.17957e-05	0.0182243	0.00403261	0.000932585
rs9651257	1490	778	1616	1094	9666	5304	0.999994	1.19372e-05	0.299617	0.0813509	1.01108e-06
rs915071	1208	1062	1280	1444	7157	7803	9.73991e-07	1.20474e-05	1.95959e-06	8.10601e-07	0.416123
rs521428	1138	1130	1198	1526	7048	7914	0.285113	1.30812e-05	0.00677238	0.00150607	0.00264119
rs6571178	348	1922	303	2421	1963	13035	0.103443	1.33382e-05	0.003993	0.000936558	0.00452695
rs1335258	869	1385	885	1829	5566	9390	0.999964	1.33874e-05	0.224706	0.0602333	4.30885e-06
rs169282	365	1903	321	2397	2021	12967	0.00645161	1.41834e-05	0.000973275	0.000229688	0.0178008
rs1107592	824	1446	1152	1570	5692	9218	0.998833	1.48784e-05	0.0900888	0.0206688	4.82255e-05
rs4721295	830	1436	1162	1560	5712	9224	0.999797	1.50987e-05	0.143522	0.0350418	1.42373e-05
rs2632401	1015	1249	1055	1665	5862	9090	1.62432e-07	1.69561e-05	4.02969e-07	2.22528e-07	0.684986
rs11258317	1363	907	1796	928	9259	5699	0.998632	1.91006e-05	0.0908926	0.0228054	6.23993e-05
rs12140791	2123	145	2620	102	14479	523	5.72614e-10	1.91597e-05	4.22081e-10	5.70212e-10	0.497902
rs16855271	2112	158	2610	114	14316	688	1.54078e-06	1.91648e-05	3.13785e-06	1.13258e-06	0.367535
rs10782945	1469	797	1604	1118	9610	5374	0.999999	1.96925e-05	0.525649	0.17156	2.63157e-07
rs11097407	743	1527	740	1982	4036	10936	9.06462e-09	2.0328e-05	1.68137e-08	1.47654e-08	0.814451
rs7764670	334	1936	291	2433	1957	13045	0.96331	2.0638e-05	0.030897	0.0078009	0.000572423
rs35183060	1728	538	1926	790	10978	3726	0.999031	2.15392e-05	0.10673	0.0261344	5.06571e-05
rs12646184	1011	1259	1051	1673	5847	9129	3.14598e-07	2.20391e-05	7.40448e-07	4.11423e-07	0.653887
rs10733631	947	1323	976	1746	6029	8947	0.999857	2.29286e-05	0.190908	0.0529057	1.51632e-05
rs2664871	1012	1246	1053	1655	5869	9097	1.84193e-07	2.43496e-05	4.96398e-07	2.75688e-07	0.748368
rs11164838	1073	1197	1125	1599	6620	8324	0.278768	2.5645e-05	0.00857932	0.00209848	0.00376385
rs6876699	944	1322	976	1748	5857	9083	0.929648	2.58041e-05	0.0268643	0.006489	0.00091303
rs514235	1135	1113	1202	1500	7052	7888	0.051888	2.6294e-05	0.00374043	0.000973832	0.00938398
rs814372	360	1908	320	2402	2023	12985	0.0203118	2.78205e-05	0.00237404	0.000611959	0.0150641
rs173896	2036	234	2534	190	13596	1074	7.34269e-07	2.81276e-05	1.70604e-06	8.02887e-07	0.546725
rs10874746	1535	735	1687	1037	9993	4995	0.999992	2.82198e-05	0.376381	0.114559	1.83639e-06
rs9391184	346	1914	305	2407	1945	13039	0.0287349	2.83664e-05	0.00276091	0.000701915	0.0122136
rs447871	361	1907	322	2402	2015	12973	0.0113254	2.90964e-05	0.00169093	0.000475559	0.0209953
rs10759986	948	1320	978	1740	6012	8956	0.999495	2.94496e-05	0.141709	0.0381297	3.85016e-05
rs7735699	804	1464	1121	1597	5903	9071	0.00060613	2.94739e-05	0.00028507	9.33158e-05	0.0769767
rs16936504	2145	119	2479	223	14039	965	0.954356	2.99912e-05	0.0324073	0.0077222	0.000704947
rs6444931	339	1927	530	2194	2301	12689	1	3.11448e-05	0.661163	0.221924	1.4081e-07
rs972396	1237	1029	1322	1394	7530	7398	0.000425918	3.24644e-05	0.000236584	7.76067e-05	0.0911052
rs7514280	1732	538	1936	788	11121	3809	0.993592	3.28182e-05	0.0657216	0.016562	0.000212245
rs4697472	1226	1040	1619	1081	8396	6568	0.994725	3.36442e-05	0.076644	0.0192974	0.000203603
rs12359642	2097	171	2421	299	13648	1316	0.986348	3.37874e-05	0.0492003	0.0123568	0.000337395
rs549374	361	1909	322	2402	2024	12968	0.0172818	3.45013e-05	0.00239197	0.00062046	0.0179512
rs2244297	2064	206	2377	347	13250	1734	0.000672258	3.70881e-05	0.000360168	0.000116251	0.0864629
rs240444	368	1898	566	2152	2154	11802	1	3.75324e-05	0.332603	0.951677	1.31232e-11
rs10759987	943	1325	977	1747	6006	8940	0.99982	3.79354e-05	0.214924	0.0616519	2.21932e-05
rs10753758	2120	146	2619	105	14485	529	8.90837e-10	3.84307e-05	4.88472e-10	7.12645e-10	0.399987
rs16933618	2128	142	2621	101	14163	835	0.999632	3.88856e-05	0.188142	0.0543609	3.99709e-05
rs9377619	1878	392	2366	356	12780	2196	0.0069881	4.03216e-05	0.00143973	0.000424629	0.0303823
rs2087170	1008	1258	1052	1666	5841	9113	4.42843e-07	4.08348e-05	1.03353e-06	6.48674e-07	0.732398
rs7238496	1682	554	1872	804	10591	4409	2.85378e-06	4.10008e-05	5.79373e-06	2.88006e-06	0.504604
rs12500507	1184	1048	1583	1105	8252	6712	0.990474	4.14584e-05	0.0647846	0.0176405	0.000336089
rs1531139	1477	793	1618	1106	9367	5620	0.768938	4.15333e-05	0.0185881	0.00499113	0.00230652
rs2059606	951	1319	987	1737	5484	9468	8.42221e-07	4.46205e-05	2.01334e-06	1.12093e-06	0.66546
rs6604026	1711	557	1914	810	11106	3870	0.999748	4.48518e-05	0.197252	0.0572253	2.88723e-05
rs2044117	1770	478	1997	711	11442	3548	0.405284	4.53273e-05	0.0119726	0.00320479	0.00395376
rs404900	357	1899	321	2393	2016	12960	0.0180675	4.68337e-05	0.00284833	0.000752895	0.0208356
rs1468571	2240	30	2642	82	14665	289	0.972527	4.80273e-05	0.0447142	0.0109299	0.000600553
rs1555543	1017	1253	1065	1659	6148	8804	0.00297657	4.82955e-05	0.000997046	0.000290156	0.04874
rs7715287	945	1325	980	1744	5895	9073	0.964764	4.91893e-05	0.0427856	0.0112469	0.000792587
rs4868151	1516	752	1668	1054	9105	5539	1.00048e-05	5.03651e-05	1.73181e-05	7.56349e-06	0.377993
rs17021364	755	1507	760	1950	4122	10824	1.63928e-08	5.03947e-05	1.98603e-08	2.04599e-08	0.624051
rs3819597	1998	270	2279	431	12635	2363	4.95988e-07	5.06786e-05	1.15776e-06	8.34441e-07	0.841191
rs2829287	1540	728	1699	1025	9334	5622	1.45374e-07	5.10064e-05	3.94521e-07	2.85761e-07	0.982844
rs7874294	864	1406	887	1837	5530	9444	0.999937	5.12517e-05	0.304955	0.0954179	1.19901e-05
rs9670064	90	2180	178	2544	816	14186	0.0171369	5.20088e-05	0.00284436	0.000807194	0.0235513
rs35648	286	1982	455	2269	2552	12418	4.46248e-08	5.29412e-05	5.16349e-08	6.04638e-08	0.677469
rs13153678	938	1324	971	1737	5870	9096	0.959317	5.31886e-05	0.0423411	0.0117973	0.000959893
rs9312793	933	1287	966	1692	5874	9066	0.550449	5.34539e-05	0.0156043	0.00423236	0.00380533
rs444944	1111	1159	1490	1234	7913	7019	0.000538199	5.35185e-05	0.000334214	0.000111309	0.103409
rs7866602	942	1324	977	1739	6011	8931	0.999788	5.47356e-05	0.232282	0.068254	2.8949e-05
rs10141869	517	1753	494	2230	3125	11859	0.946007	5.47382e-05	0.0384588	0.0104932	0.00113311
rs1420588	810	1374	829	1799	5016	9958	0.00339896	5.51836e-05	0.00100323	0.000345084	0.0507633
rs7146962	625	1621	607	2055	3708	11276	0.00897114	5.53224e-05	0.0019093	0.000561969	0.031321
rs10030713	947	1323	983	1739	5397	9557	1.10514e-07	5.61419e-05	2.74335e-07	2.17202e-07	0.982694
rs1004496	1275	987	1371	1337	7971	6973	0.105953	5.68825e-05	0.00710028	0.0020089	0.00948019
rs2026023	1721	531	1933	775	11083	3785	0.979668	5.93705e-05	0.0573181	0.0160155	0.00065124
rs1524183	2075	191	2566	150	13623	1003	0.107856	6.04278e-05	0.00816248	0.00225666	0.0104615
rs10815468	1060	1210	1428	1296	7482	7484	0.0251744	6.12132e-05	0.00365664	0.00104472	0.0207495
rs6658131	1195	1073	1280	1444	7370	7580	0.0150296	6.12757e-05	0.00272051	0.000817381	0.0271923
rs12880795	1089	1181	1462	1262	7743	7209	0.00173085	6.13161e-05	0.000723765	0.000252492	0.0729387
rs13153713	941	1321	978	1738	5883	9093	0.936257	6.13706e-05	0.0358637	0.0103774	0.00132298
rs7248363	446	1824	664	2060	3273	11715	0.639338	6.32464e-05	0.0184775	0.00507523	0.00366089
rs7963695	2108	162	2440	282	13606	1374	0.00390185	6.3423e-05	0.00134441	0.000416001	0.0533082
rs7714778	944	1326	982	1742	5887	9083	0.944457	6.36314e-05	0.040465	0.011241	0.00124871
rs17240508	2175	77	2675	45	14672	326	0.00079633	6.75515e-05	0.000543723	0.000149163	0.0936567
rs4907021	711	1559	1000	1724	4971	9897	0.96357	6.79674e-05	0.0469893	0.0131968	0.000961518
rs1009850	1176	1092	1563	1155	8185	6759	0.152503	7.08211e-05	0.00989847	0.00267337	0.00876497
rs435746	549	1719	531	2189	3173	11833	0.00306837	7.11698e-05	0.00110757	0.000355056	0.0578575
